# Supplementary material for: Enabling efficient and robust analysis of tandem repeats in genomic data using Wavefront-based String Decomposer
Source: Genome Res. 2026 Jun;36(6):1265–72. doi: 10.1101/gr.281346.125 (PMC13262951; doi:10.1101/gr.281346.125)
Supplement: Supplement 1 [file Supplemental_Material.zip]

Archive with 9 entries (7 files):
- SupplementalMaterial/
- SupplementalMaterial/Response.pdf
- SupplementalMaterial/Supplemental_Data.zip
- SupplementalMaterial/Supplementary_Material.pdf
- SupplementalMaterial/WSD_Manuscript_Latex.zip
- SupplementalMaterial/MainFigures/
- SupplementalMaterial/MainFigures/Main-Figure-1.pdf
- SupplementalMaterial/MainFigures/Main-Figure-2.pdf
- SupplementalMaterial/MainFigures/Main-Figure-3.pdf
