# Supplementary material for: Enabling efficient and robust analysis of tandem repeats in genomic data using Wavefront-based String Decomposer
Source: Genome Res. 2026 Jun;36(6):1265–72. doi: 10.1101/gr.281346.125 (PMC13262951; doi:10.1101/gr.281346.125)
Supplement: Supplement 2 [file Supplemental_Code.zip]

Archive with 62 entries (41 files):
- SupplementalCode/
- SupplementalCode/wsd/
- SupplementalCode/wsd/LICENSE
- SupplementalCode/wsd/Makefile
- SupplementalCode/wsd/README.md
- SupplementalCode/wsd/test.sh
- SupplementalCode/wsd/.git/
- SupplementalCode/wsd/.git/config
- SupplementalCode/wsd/.git/description
- SupplementalCode/wsd/.git/HEAD
- SupplementalCode/wsd/.git/index
- SupplementalCode/wsd/.git/packed-refs
- SupplementalCode/wsd/.git/branches/
- SupplementalCode/wsd/.git/hooks/
- SupplementalCode/wsd/.git/hooks/applypatch-msg.sample
- SupplementalCode/wsd/.git/hooks/commit-msg.sample
- SupplementalCode/wsd/.git/hooks/fsmonitor-watchman.sample
- SupplementalCode/wsd/.git/hooks/post-update.sample
- SupplementalCode/wsd/.git/hooks/pre-applypatch.sample
- SupplementalCode/wsd/.git/hooks/pre-commit.sample
- SupplementalCode/wsd/.git/hooks/pre-push.sample
- SupplementalCode/wsd/.git/hooks/pre-rebase.sample
- SupplementalCode/wsd/.git/hooks/pre-receive.sample
- SupplementalCode/wsd/.git/hooks/prepare-commit-msg.sample
- SupplementalCode/wsd/.git/hooks/update.sample
- SupplementalCode/wsd/.git/info/
- SupplementalCode/wsd/.git/info/exclude
- SupplementalCode/wsd/.git/logs/
- SupplementalCode/wsd/.git/logs/HEAD
- SupplementalCode/wsd/.git/logs/refs/
- SupplementalCode/wsd/.git/logs/refs/heads/
- SupplementalCode/wsd/.git/logs/refs/heads/main
- SupplementalCode/wsd/.git/logs/refs/remotes/
- SupplementalCode/wsd/.git/logs/refs/remotes/origin/
- SupplementalCode/wsd/.git/logs/refs/remotes/origin/HEAD
- SupplementalCode/wsd/.git/objects/
- SupplementalCode/wsd/.git/objects/info/
- SupplementalCode/wsd/.git/objects/pack/
- SupplementalCode/wsd/.git/objects/pack/pack-502dea71aa37d0588621142c850f6b560778af92.idx
- SupplementalCode/wsd/.git/objects/pack/pack-502dea71aa37d0588621142c850f6b560778af92.pack
- SupplementalCode/wsd/.git/refs/
- SupplementalCode/wsd/.git/refs/heads/
- SupplementalCode/wsd/.git/refs/heads/main
- SupplementalCode/wsd/.git/refs/remotes/
- SupplementalCode/wsd/.git/refs/remotes/origin/
- SupplementalCode/wsd/.git/refs/remotes/origin/HEAD
- SupplementalCode/wsd/.git/refs/tags/
- SupplementalCode/wsd/example/
- SupplementalCode/wsd/example/test_ref.fa
- SupplementalCode/wsd/example/test_ref_out.txt
- SupplementalCode/wsd/example/test_tems.fa
- SupplementalCode/wsd/example/test_user_test_out.txt
- SupplementalCode/wsd/src/
- SupplementalCode/wsd/src/ketopt.h
- SupplementalCode/wsd/src/kseq.h
- SupplementalCode/wsd/src/main.cpp
- SupplementalCode/wsd/src/robin_hood.h
- SupplementalCode/wsd/src/utils.cpp
- SupplementalCode/wsd/src/utils.h
- SupplementalCode/wsd/src/version.h
- SupplementalCode/wsd/src/wsd.cpp
- SupplementalCode/wsd/src/wsd.h
