# Supplementary material for: Enabling efficient and robust analysis of tandem repeats in genomic data using Wavefront-based String Decomposer
Source: Genome Res. 2026 Jun;36(6):1265–72. doi: 10.1101/gr.281346.125 (PMC13262951; doi:10.1101/gr.281346.125)
Supplement: Supplement 2 [file Supplemental_Code.zip › SupplementalCode/wsd/Makefile]

CXX = g++
CXXFLAGS = -std=c++11 -static-libstdc++ -Wall -O3 -fopenmp -I./src -w
LDFLAGS = -L./lib -lz 
LIBDIR := -L.

SRCS1 = ./src/wsd.cpp ./src/utils.cpp ./src/main.cpp
OBJS1 = $(SRCS1:.cpp=.o)
TARGET1 = wsd

all: $(TARGET1) 

$(TARGET1): $(OBJS1)
	$(CXX) $(CXXFLAGS) $(OBJS1) -o $(TARGET1) $(LDFLAGS)

%.o: %.cpp
	$(CXX) $(CXXFLAGS) -c $< -o $@

clean:

	rm -f $(OBJS1) $(OBJS2) $(TARGET1) $(TARGET2)
