# Supplementary material for: Enabling efficient and robust analysis of tandem repeats in genomic data using Wavefront-based String Decomposer
Source: Genome Res. 2026 Jun;36(6):1265–72. doi: 10.1101/gr.281346.125 (PMC13262951; doi:10.1101/gr.281346.125)
Supplement: Supplement 2 [file Supplemental_Code.zip › SupplementalCode/wsd/test.sh]

#!/bin/bash
make -j8
./wsd example/test_ref.fa -m example/test_tems.fa > example/test_user_test_out.txt

if cmp --silent "example/test_user_test_out.txt" "example/test_ref_out.txt"; then
    echo "WSD test successfully!"
else
    echo "WSD test failed!"
fi
