# Supplementary material for: Enabling efficient and robust analysis of tandem repeats in genomic data using Wavefront-based String Decomposer
Source: Genome Res. 2026 Jun;36(6):1265–72. doi: 10.1101/gr.281346.125 (PMC13262951; doi:10.1101/gr.281346.125)
Supplement: Supplement 2 [file Supplemental_Code.zip › SupplementalCode/wsd/example/test_ref.fa]

>1
GAAGACATTAGTTTTTCCAGCTCCCTTTGTTGATGGTGGGCGCGAGTCCATTGACAACCACCCAAATGTTAGACCAGGACGTCTGCGATCGCACTTAGAGTACCGCTAAAGGCGTCTACTTATGATACGGAGTCTGCGCGGTACATGGTTTTTGCAATCAGCTAAAGCGCCCACAGGTTCGGATAATGCCTACATAGTGATAGTTCAAGAAACCGATGAAATGTCTCAGTGAGTGGTTCATTTTCGTGCCGATACGCCTGATCAAACTGACGACGGCGGACGGCACTTGAGAATTGACGTTGATTGCGAGGGCAATGACAAATGGTAACTGCGATGACCTCGGAGCGTAGAACGCCTTCCGCATCGGAATGATTTGCGCGTTTTAAACGATATGAGGGCTCCACAAACATCCCCAACCATCGGGCCGGTCACTGGGACGGCGTAACTGTGAGGTATGAGTTCCTATTAGACGGTAAATATAGAAGACCAATCGGGCCAGCCCACCGGATTTGCTCTGGGCTGTAGCGATCTACCTAGTTATAGTAATCAAGATAAGTTTCGGTGACTGTCACCCTCTCACTGCCTGCGGATCGCGCGGCCATGCCTGGGATAGACAGAAATCTATGTCACGGCCTACGTATATAGGTAACATTTCTAGAAGTTTGAGTACTCCAGATGTCGACGATCGTAGAAATTGCATGGGTTCCTAGACCGACAGGACAAGCATTGTATCAGCAGCTCGTTCCATTTACATGGGTGGACTCTCAATCGCAAAAGGAATGGATCGCAAGGAGGGATTGAAAAAAGTTGCGATATCTTACGGTACTTGTATATTGCCGGTCGCGCTTATCCCTGATGCACGAACTCATGGAAGTAAAATCAGAAAATTAACCTTTCGGTCTATAGATAAGCCCTTTGTGAGTGTCGTCGCGGGTCCGGTATGGTTCGTTCCGGCTATAGCATCCGCTGATGACTCAACTGATATTGAGATCCTCAACACTTCTCGGTGTACTCGTCACGACAGCGTCTACCCTGGGCTGGATCTTGCGGACTTCGTTTGGGGATTATTAATGTATGACAACGTACTCTGTCAAAGGACGTCTAGACGGCCTTTAGAAGCTGCAATTTGTCAATAACGTACAAGCCGCTCTACCGCTACTTTACTCCGTTTAATTTGCTCGCTCCCTTGTGAGGAGCCTAGGATTATCAGCAGCCTAGCTTGTTGTGATAGGGTCTCCGGGTCGCCACCGATTCCGAGCCCGCATTCGTCCTGCGAGGGGGGTCCTTGCCCGCAGGAAGTCCAATCCTGGAAACAGATCGCGACCAAGGACGAAGTATTATCGAACAGTGCGCTTAAGACATGCTAAGGTCGCGTAACGCGGGTCTTCTGGTCGTAAATCGTCGTGCCTCGTCTCCGCGCCCCTTTACGCGCGAACAGGGGGGGATTCTTTTCTTACGTCTGTGGTGATTCCACTTAGTCGATGAGCGGAGCGCCGGTTGCTTTTCCGGCGGAGTACAACTAGAGACATCAGTTGCGAATGTCCTAACTGCTGAGAGGAAGCATGCCTTCTAGCGGTTTCTTACCACATGGCTTTTCCTGAGGTTAACCTCAGAAGTCCCATGGCGGCTCCCACTATTTCAAGAACCGGAGTCACGAAGCACACTTGCCTCCGCTGCAAATATTTTACTGCGAGTCCAATGTGGGAGACATAACCATTAATAACCCTCTACAACCTCAAATCAGGTATAAGACGATACAACAGGATTAGGTGAACTACGAATAGATTAGGTGGCTATTGCTGAAGGTATCAGGCAGGCCACGAATAGTATAGTTTTGCTTTGCCTTCGGTAACGATCTATTAATATCAAGATGTCCATGCCACTTCGTGCAGAGTATCCTGTGAAGCCGCATTGATCTACTCTGGCGCCCTCCAGACTGCCACCTATGTGTAGGAGTATGTCTGGACCTGTGTTACCTGATTGCTTTTCTTCGATCATTAATTAGAAATGAAATTTGCGACACTGTCAATAGCTGTACATTAATGCGACAGTAGCAAGAAGCGTACCCTCTCCATAAACGTTACTCCAATGGGGAATGTTCAGCCTTGGCAGAAAACGCTACGTAAATCGGACGCAGGCAATGGCTACGGGCCCGGCAGCCAAGAGCGCATGACTTTCAGTGCGTAGTAGCCCATTGCCTTGGTGTTCTTATCGGCACCTTGTTAGCACTACTGGGTTTACACATAACTCCTTCACGGCTACTCACACATCTATCAATAAAGAGAAACTATTCTGAGGGTTTATTAACTTTTTTCACACATCCAGATCCCGGTGTGGCGCCTATATGTCCAATCTGCCACGAGACCTCATGTAGGAGTGAGTGGTTAGGATGACTAGCGTCCGGTTTATTCTAAGCCTAATGTATTAAGCCTGAGCTTCTGTTGGTAGTAGACGCCTCAGTTGCTCGGTCTCGCCAATATCAATAGAATTGCATTACACAAATAGTTAGACAACTAAATTTTGTCTCGCACTGCGGTAGTGATTCGACAGCTGTTTTTGGTAGGTCGAGCAGGGTCCTGGCGATCAATTCATACACATGGCACATGATATCCCGCGCCCGGGTTTTATCATTTGGGTCTGTAACGAAGGACGAGCTAGTGGTAATGCGGCCCTATGATCACGACGTACCATCCTCCGCTTGCTTATGGCCCCGGGCGGGTTAATAGATTTGGCAACTTGTGAAGCTTGTCCCTGGAGATCTTACATGCGTCCGACCCAATGCCCCACTGGAATCAACTAGCAGGTTCAGTATGTTTCGTGATGGAGCCAGGGGGAGCCAATAAGCCGTTCACGAATTCGCCCGGCAAATGCGTCCCTACCTGGAACGCCTGGGGGATTGCTCAAGCAAGAAACTCTACCCTTCGCAATTGGTATTACTGCGGCAGAAACATCTGTTGTAGCTTAAACGTCCGGTGTGACGAAAAGTTTTTTTGGTAGTGTAAGTCTGTCGAGCGCTTTTAGTTTACTACCCCCGACAGTACTCTACGTCGAGATGCCCCAACTTCTAAGATTAAAGCCACCAGTATACCCTTGAGCTTAGCCGATCGAGAGACGCATCCTGACAGAGAGAAGATACTCACTGCGACCTGGGTACAGCGAATCATGGCTGTGTCGAACACACAATCGGCCTGGTTACGTGTAGGTTTCAGCTTTCAAAGGTCATCCATGACGGCCGGCCGTATATACCAGGCGCCCTTCTGTCACAAACCTTACTTCATAATGCTGCCAAGAAGTGAGTTTATGATAACCGTCGGATTTTAACGGGTGCCCGAGGATTATTGCTTAGGTTGGCGTGCGAAGTCTTCAGGGCTTGGCATCTTTTATGCACTATTTGCGCGCCGGCAGGGTCATTAGTACGAATACCGAAGCGTGTTATATCAGTGCTCTAAAGACAGAATGGGAGCACACCTCAGGTGGGTCATATTGACGGCGCTAAGTGATGCTTTTGAACTGCGGCTATCGGCTCTATCGTACTGGGAGTCCTACTAAGGCAGTTCAGCGATTCTGTACACACGGTCGCTAATCATATACAGACAAAGGCGCATCGCTTGTAGCAACTGTGGGGGGTTCTGCGTCTATATCTCACCTTTTACCAAAGCCCTACAGGCTTCGTAGGCAATAACCTAGGGATGAATCTGATACTGCTGAATACCTGTGTTCCGTCTTTAGCAGTCGCTGTAGAGCAGGCCCGGCGTACTAACAAATTTCGTCTTGTCAAATCGTATACTGTGAGCGATACATGTTGGACTCTTCGAGCTCACTGCCACTAAGGTGATAGCTTGGTAACTAGGGCCGGAACTTAATCCACGGCAACCCCCGGTCTGCAAGGGGAGGACCGCGTAACACGTCTCTTATCGCTTATGGCGCAAAACACTTTAGCACGGGTGACGCTACAATCCCGACTGGCCGGGCAATAGTATGCCTCCTATTAGCGATCACACCATATAGGGTAGGTCTTGCACTGCTGGACACGCGTTCTAAGTCTGACGCTGTGTCTTTGAAACTCGAAGTAACAATCTAGTTGCAGTTGAGCCACAGTCCGGCATGCCTTTAGTCCTCGCCCGGGTGGTGGTCTTTTGCCAAGCACCACGACAACGGATGCAATCGCGTTACTAGCCAAATGTCGAGCAGACTTATACAACGGTATGAATTCGGCACACGCCTTATGCCATTGCATTGAACTGAACATGCCGATTATCCGACGTCCGTGTGTCTCGGCTGATTTGGCAAGAGTACTAAGAGGTGACTGCAAAGGGTGGAGCTCGCTAGTGTGGTTGTGGAGCAAAGAATTGATGAACTAAAAGATGTTCTGAATAATCACGGTAAGCTACAACTCGTAAACGGCCGCTATGGGGGACTCTGCGCTGCTAGAGGTACAGCCGGATTGTCATAATCTGGCATATCCAAAGTTTCCGTACGTTATCTGGACTTTCAGCTAATTGCATGAAGGATTGAGCCTCGGCTCAATAAAATGTTGTTTGATCCTGCCCCAACTTTCTAACCGTTTGCAGTCAGTTGCACACGGGTTGAGGTTTTGATCATTCCTACTTTACGACGTGACAAAGAAAATATCGTTAATGTCTCTAATAACACAAACACCGCCCGCGTAAGCACTGAAGGAATCTGCCCGATCCATGTCTCCGATGTAACTACTTTCCCTGCTTAAACAAAAACTAAGAATGCGACCGACTAGGATTGAAGAATGTCACATTTTATCATTGGATGTTTAGTACCGGCCGCTTCAGCTCACGTTGACAACGACCCTATAGTAGTCACCTTATATTATAACGAATGGGTGTTTAATATAATCCGTCGAGACTCTCCTAGCCCCTTGAGGGGAAGAAATCATTTTATGAATCACATTGCCGGACCGCCTCAGTGGGAGTTGTGGCTCATTGGTCCCCCTAACGCTTCCGTCGCTTCTGTATATAATCACCGTATCTCGGATGGAGGGTGACCACTCAGCATTCCCAGTTCGCGGAGACACCTGGAATTCAGCTGGTGTCACTGAGACAGGAGATCGCATAGAGTCAGTCAAGGTGCGCATCCAGGTACTCGACGGCATTCTATTCTACGCCCATTGCCAATAGCAAAGCAAGGGTGCCCCTCCGAGACTTGGCGCTATGAATATTCTAACCTCCAGTAACTACAAGTAAAAATTCTTATGATGGCTCTAATTTCGGTGGCGTATTGAGACTGGGAGATAGCATAAGTGAAGTTTTTGATCAGTTGTCAGTTGCCGGCTTAATGAACGGCCTGCTGGGGTTATGATCGTCCCTCCAATGTGCCAATGCTCGTATTTAGTGGTGTCAGACAGGAATCGGTGTTTGCACGTATAAAACATATAAGACTCATCGAGCGGTATCAAACAGCCGGTCGCTTGCAAAAATAACAGACCCCCCGGTACTAAGTGACATCGCATAGCGTCAGGACTAGGAATTTGTAAATCAAGCAATTTTCCACCTATTATACGTTCTCCAGAGTCCACTAGGTGCTTCCAATTTCCGTAAACCGACTCTACTAAGCGCTGTCGTTTTTTTTGATGGCCGGCGCACAGGATCGATCGCAAGCCGGATGTTTCGACATGAGGGGGCAACTCTTGATTATCGTCCTTAGTCCTAAGTGTATCGCGACGGTAACGGCGGACCAATACGACAGGGCACGCGTGCAAGCTACAGCTGCATCGTTTGCGACTCTCTATAGCGGTGAGGTTTACTGTATACTGGCGCCTTCAACTCCAGTGATTGCTGTGCGGCGACAGCAACAAATATTGCATTGGGGCAATACTGTCGCTTGCTTCGCTTGTCATCTCACCAGATGGTCCCGACAGCCAACTCCTCTCAAACGTGGTACGCCAAACTAAAGCTCCAAACGGTAGGTGTAAGGGGACCTGCCATTGCCAACGAGCGCGCCCTTTCGTGAATCACCATTACACACTACCCGGACCGCACATCCTGGCTCAACCCGCGGCCAGCAGTTTGCTTGCAGTGAGATTAGCTGCCTGGACGAAATTGAGTCAAGACACGAGTTTGTCTAGCACCGAAATGGTATCGTGATTGACTACGGTCTGAAAGCATCCTTCTTGAGTCCCGAGCGCCCAATTGCAGGTCGTAGAATACTTTGGATGGAGTCGCGGCGGGCTGTTTGCTAATCCGCAATGGCCCAGTGAAAGTTATATTACTCCTAAATTGCATCGTAGCCAAACGCATGTAAGACGGCATCCTCTGCAGAAGCCCGACCCATGATGATCTCTGCACTAGTCCCATGATCGATTACAGACCTGTGTCCGTCCAATGTCTCACTCGCGGGCACCTGTAATACTTTGTGTCAAATGCATGAACATCT
