# Supplementary material for: Enabling efficient and robust analysis of tandem repeats in genomic data using Wavefront-based String Decomposer
Source: Genome Res. 2026 Jun;36(6):1265–72. doi: 10.1101/gr.281346.125 (PMC13262951; doi:10.1101/gr.281346.125)
Supplement: Supplement 2 [file Supplemental_Code.zip › SupplementalCode/wsd/example/test_tems.fa]

>0
GAAGACATTAGTTTTTCCAGCTCCCTTTGTTGATGGTGGGCGCGAGTCCATTGACAACCACCCAAATGTTAGACCAGGACGTCTGCGATCGCACTTAGAGTACCGCTAAAGGCGTCTACTTATGATTCGGAGTCTGCGCGGTACATGGTTTTTGCAATCAGCTAAAGCGCCCACAGGTTCGGA
>1
TAATGCCTACATAGTGATAGTTCAAGAAACCGATGAAATGTCTCAGTGAGTGGTTCATTTTCGTGCCGATACGCCTGATCAAACTGACGACGGCGGACGGCGCTTGAGAATTGACGTTGATTGCGAGGGCAATGACAAATGGTAACTGCGATGACCTCGGAGCGTAGAACGCCTTCCGCATCG
>2
GAATGATTTGCGCGTTTTAAACGATATGAGGGCTCCACAAACATCCCCAACAATCGGGCCGGTCACTGGGACGGCGTAACTGTGAGGTATGAGTTCCTATTAGACGGTAAATATAGAAGACCAATCGGGCCAGCCCACCGGATTTGCTCTGGGCTGTAGCGATCTACCTAGTTATAGTAATCA
>3
AGATAATTTTCGGTGACTGTCACCCTCTCACTGCCTGCGGATCGCGCGGCCATGCCTGGGATAGACAGAAATCTATGTCACGGCCTACGTATATAGGTAACATTTCTAGAAGTTTGAGTACTCCAGATGTCGACGATCGTAGAAATTGCATGGGTTCCTAGACCGACAGGACAAGCATTGTAT
>4
CAGCAGCTCGTTCCATTTACATGGGTGGACTCTCAATCGCAAAAGGAATGGATCGCAAGGAGGGATTGAAAAAAGTTGCGATATCTTACGGTACTTGTATATTGCCGGTCGCGCTTATCCCTGATGCACGAACTCATGGAAGTAAAATCAGAAAATTAAGCTTTCGGTCTATAGATAAGCCCT
>5
TTGTGAGTGTCGTCGCGGGTCCGGTATGGTTCGTTCCGGCTATAGCATCCGCTGATGACTCAACTGATATTGAGATCCTCAACACTTCTCGGTGTACTCGTCACGACAGCGTCTACCCTGGGCTGGATCTTGCCGACTTCGTTTGGGGATTATTAATGTATGACAACGTACTCTGTCAAAGGA
>6
CGTCTAGACGGCCTTTAGAAGCTGCAATTTGTCAATAACGTACAAGCCGCTCTACCGCTACTTTACTCCGTTTAATTTGCTGGCTCCCTTGTGAGGAGCCTAGGATTATCAGCAGCCTAGCTTGTTGTGATAGGGTCTCCGGGTCGCCACCGATTCCGAGCCCGCATTCGTCCTGCGAGGGGG
>7
GTCCTTGCCCGCAGGATGTCCAATCCTGGAAACAGATCGCGACCAAGGACGAAGTATTATCGAACAGTGCGCTTAAGACATGCTAAGGTCGCGTAACGCGGGTCTTCTGGTCGTAAATCGTCGTGCCTCGTCTCCGCGCCCCTTTACGCGCGAACAGGGGGGGATTCTTTTCTTACGTCTGTG
>8
GTGATTCCACTTAGTCGATGAGCGGAGCGCCGGTTGCTTTTCCGGCGGAGTACAACTAGAGACATCAGTTGCGAATGTCCTAACTGCTGAGAGGAAGCATGCCTTCTAGCGGTTTCTTACCACATGGCTTTTCCTGAGGTTAACCTCAGAAGTCCCATGGCGGCTCCCACTACTTCAAGAACC
>9
GGAGTCACGAAGCACACTTGCCTCCGCTGCAAATATTTTACTGCGAGTCCAATGTGGCAGACATAACCATTAATAACCCTCTACAACCTCAAATCAGGTATAAGACGATACAACAGGATTAGGTGAACTACGAATAGATTAGGTGGCTATTGCTGAAGGTATCAGGCAGGCCACGAATAGTAT
>10
AGTTTTGCTTTGCCTTCGGTAACGATCTATTAATATCAAGATGTCCATGCCACTTCGTGCAGAGTATCCTGTGAAGCCGCATTGATCTACTCTGGCGCCCTCCAGACTGCCACCTATGTGTAGGAGTATGTCTGGACCTGTGTTACCTGATTGCTTTTCTTCGATCATTAACTAGAAATGAAA
>11
TTTGCGACACTGTCAATAGCTGTACATTAATGCGACAGTAGCAAGAAGCGTACCCTCTCCATAAACGTTACTCCAATGGGGAATGTTCAGCCTTTGCAGAAAACGCTACGTAAATCGGACGCAGGCAATGGCTACGGGCCCGGCAGCCAAGAGCGCATGACTTTCAGTGCGTAGTAGCCCATT
>12
GCCTTGGTGTTCTTATCGGCACCTTGTTAGCACTACTGGGTTTACACATAACTCCTTCACGGCTACTCACACATCTATCAATAAAGAGAAACTATTCTGAGGGTTTATTAACTTTTTTCACACATCCAGATCCCGGTGTGGCGCCTATATGTCCAATCTGCCACGAGACCTCATGTAGTAGTG
>13
AGTGGTTAGGATGACTAGCGTCCGGTTTATTCTAAGCCTAATGTATTAAGCCTGAGCTTCTGTTGGTAGTAGACGCCTCAGTTGCTCGGTCTCGCCAATATCAATAGAATTGCATTACACAAATAGTTAGAAAACTAAATTTTGTCTCGCACTGCGGTAGTGATTCGACAGCTGTTTTTGGTA
>14
GGTCGAGCAGGGTCCTGGCGATCAATTCATACACATGGCACATGATATCCCGCGCCCGGGTTTTATCATTTGGGTCTGTAACGAAGGACGAGCTAGTGGTAATGCGGCCCTATGATCACGACGTACCATCCTCCGCTTGCTTATGGCCCCGGGCGGGTTAATAGAGTTGGCAACTTGTGAAGC
>15
TTGTCCCTGGAGATCTTACATGCGTCCGACCCAATGCCCCACTGGAATCAACTAGCAGGTTCAGTATGTTTCGTGATGGAGCCAGGGGGAGCCAATAAGCCGTTCACGAATTCGCCCGGCAAATGCGTCCCTACCTGTAACGCCTGGGGGATTGCTCAAGCAAGAAACTCTACCCTTCGCAAT
>16
TGGTATTACTGCGGCAGAAACATCTGTTGTAGCTTAAACGTCCGGTGTGACGAAAAGTTTTTTAGGTAGTGTAAGTCTGTCGAGCGCTTTTAGTTTACTACCCCCGACAGTACTCTACGTCGAGATGCCCCAACTTCTAAGATTAAAGCCACCAGTATACCCTTGAGCTTAGCCGATCGAGAG
>17
ACGCATCCTGACAGAGACAAGATACTCACTGCGACCTGGGTACAGCGAATCATGGCTGTGTCGAACACACAATCGGCCTGGTTACGTGTAGGTTTCAGCTTTCAAAGGTCATCCATGACGGCCGGCCGTATATACCAGGCGCCCTTCTGTCACAAACCTTACTTCATAATGCTGCCAAGAAGT
>18
GAGTTTATGATAACCGTCGGATTTTAACGGGTGCCCGAGGATTATTGCTTAGGTTGGCGTGCGAAGTCTTCAGGGCTTGGCATCTTTTATGCACTATTTGCGCGCCGGCAGGGTCATTAATACGAATACCGAAGCGTGTTATATCAGTGCTCTAAAGACAGAATGGGAGCACACCTCAGGTGG
>19
GTCATATTGACGGCGCTAAGTGATGCTTTTGAACTGCGGCTATCGGCTCTATCGTACTGGGAGTCCTACTAAGGCAGTTCAGCGATTCTGTACACACGGTCGCTAATCATATACAGACAAAGGCGCATCGCTTGTAGCAACTGTGGGGGGTTCTGCGTCTATATCTCACCTTGTACCAAAGCC
>20
CTACAGGCTTCGTAGGCAATAACCTAGGGATGTATCTGATACTGCTGAATACCTGTGTTCCGTCTTTAGCAGTCGCTGTAGAGCAGGCCCGGCGTACTAACAAATTTCGTCTTGTCAAATCGTATACTGTGAGCGATACATGTTGGACTCTTCGAGCTCACTGCCACTAAGGTGATAGCTTGG
>21
TAACTAGGGCCGGAACTTAATCCACGGCAACCCCCGGTCTGCAAGGGGAGGACCGCGTAACACGTCTCTTATCGCGTATGGCGCAAAACACTTTAGCACGGGTGACGCTACAATCCCGACTGGCCGGGCAATAGTATGCCTCCTATTAGCGATCACACCATATAGGGTAGGTCTTGCACTGCT
>22
GGACACGCGTTCTAAGTCTGACGCTGTGTCTTTGGAACTCGAAGTAACAATCTAGTTGCAGTTGAGCCACAGTCCGGCATGCCTTTAGTCCTCGCCCGGGTGGTGGTCTTTTGCCAAGCACCACGACAACGGATGCAATCGCGTTACTAGCCAAATGTCGAGCAGACTTATACAACGGTATGA
>23
ATTCGGCACACGCCTTATGCCATTGCATTGAACTGAACATGCCGATTATCCGACGTCCGTGTGTCTCGGCTGATTTGGCAAGAGTACTAAGAGGTGACTGCAAAGGGTGGAGCTCGCTAGTGTGGTTGTGGAGCAAAGAATTGATGAACTAAAAGATGTTCAGAATAATCACGGTAAGCTACA
>24
ACTCGTAAACGGCCGCTATGGGGGACTCTGCGCTGCTAGAGGTACAGCCGGATTGTCATAATCTGGCATATCCAAAGTTTCCGTACGTTATCTGGACTTTCAGCTAATTGCATGAAGGATTGAGCCTCGGCTCAATAAAATGCTGTTTGATCCTGCCCCAACTTTCTAACCGTTTGCAGTCAG
>25
TTGCACACGGGTTGAGGTTTTGATCATTCCTACTTTACGACGTGACAAAGAAAATATCGTTAATGTCTCTAATAACACAAACACCGCCCGCGTAAGCACTGAAGGAATCTGCCCGATCCATGTCTCCGATGTAACTACTTTCCCTGCTTAAACAAAAACTAAGAATGCGACCGACTAGGAATG
>26
AAGAATGTCACATTTTATCATTGGATGTTTAGTACCGGCCGCTTCAGCTCACGTTGACAACGACCCTATAGTAGTCACCTTATATTATAACGAATGGGTGTTTAATATAATCCGTCGAGACTCTCCTAGCCCCTAGAGGGGAAGAAATCATTTTATGAATCACATTGCCGGACCGCCTCAGTG
>27
GGAGTTGTGGCTCATTGGTCCCCCTAACGCTTCCGTCGCTTCTGTATATAATCACCGTATCTCGGATGGAGGGTGACAACTCAGCATTCCCAGTTCGCGGAGACACCTGGAATTCAGCTGGTGTCACTGAGACAGGAGATCGCATAGAGTCAGTCAAGGTGCGCATCCAGGTACTCGACGGCA
>28
TTCTATTCTACGTCCATTGCCAATAGCAAAGCAAGGGTGCCCCTCCGAGACTTGGCGCTATGAATATTCTAACCTCCAGTAACTACAAGTAAAAATTCTTATGATGGCTCTAATTTCGGTGGCGTATTGAGACTGGGAGATAGCATAAGTGAAGTTTTTGATCAGTTGTCAGTTGCCGGCTTA
>29
ATGAACGGCCTGCTGGGGTTATGATCGTCCCTCCAATGTGCCAATGCTCGTATCTAGTGGTGTCAGACAGGAATCGGTGTTTGCACGTATAAAACATATAAGACTCATCGAGCGGTATCAAACAGCCGGTCGCTTGCAAAAATAACAGACCCCCCGGTACTAAGTGACATCGCATAGCGTCAG
>30
GACTAGGAATTTGTAAATCAAGCAATTTTCCACCTATTATACGTTCTCCAGAGTCCACTAGGTGCTTCCAATTTCCGTAAACCGACTCTACTAAGCGCTGTCGTTTTTTTTGATGGCCGGCGCACAGGAGCGATCGCAAGCCGGATGTTTCGACATGAGGGGGCAACTCTTGATTATCGTCCT
>31
TAGTCCTAAGTGTAGCGCGACGGTAACGGCGGACCAATACGACAGGGCACGCGTGCAAGCTACAGCTGCATCGTTTGCGACTCTCTATAGCGGTGAGGTTTACTGTATACTGGCGCCTTCAACTCCAGTGATTGCTGTGCGGCGACAGCAACAAATATTGCATTGGGGCAATACTGTCGCTTG
>32
CTTCGCTTGTCATCTCACCAGATGGACCCGACAGCCAACTCCTCTCAAACGTGGTACGCCAAACTAAAGCTCCAAACGGTAGGTGTAAGGGGACCTGCCATTGCCAACGAGCGCGCCCTTTCGTGAATCACCATTACACACTACCCGGACCGCACATCCTGGCTCAACCCGCGGCCAGCAGTT
>33
TGCTTGCAGTGAGATTAGCTGCCTGGACGAAATTGAGTCAAGACACGAGTTTGTCTAGCACCGAAATTGTATCGTGATTGACTACGGTCTGAAAGCATCCTTCTTGAGTCCCGAGCGCCCAATTGCAGGTCGTAGAATACTTTGGATGGAGTCGCGGCGGGCTGTTTGCTAATCCGCAATGGC
>34
CCAGTGAAAGTTATATTACTCCTAAATTGCATCGTAGCCAAACGCATGTAAGACGGCATCCTCTCCAGAAGCCCGACCCATGATGATCTCTGCACTAGTCCCATGATCGATTACAGACCTGTGTCCGTCCAATGTCTCACTCGCGGGCACCTGTAATACTTTGTGTCAAATGCATGAACATCT
