# Supplementary material for: Enabling efficient and robust analysis of tandem repeats in genomic data using Wavefront-based String Decomposer
Source: Genome Res. 2026 Jun;36(6):1265–72. doi: 10.1101/gr.281346.125 (PMC13262951; doi:10.1101/gr.281346.125)
Supplement: Supplement 2 [file Supplemental_Code.zip › SupplementalCode/wsd/src/robin_hood.h]

//                 ______  _____                 ______                _________
//  ______________ ___  /_ ___(_)_______         ___  /_ ______ ______ ______  /
//  __  ___/_  __ \__  __ \__  / __  __ \        __  __ \_  __ \_  __ \_  __  /
//  _  /    / /_/ /_  /_/ /_  /  _  / / /        _  / / // /_/ // /_/ // /_/ /
//  /_/     \____/ /_.___/ /_/   /_/ /_/ ________/_/ /_/ \____/ \____/ \__,_/
//                                      _/_____/
//
// Fast & memory efficient hashtable based on robin hood hashing for C++11/14/17/20
// version 3.4.3
// https://github.com/martinus/robin-hood-hashing
//
// Licensed under the MIT License <http://opensource.org/licenses/MIT>.
// SPDX-License-Identifier: MIT
// Copyright (c) 2018-2019 Martin Ankerl <http://martin.ankerl.com>
//
// Permission is hereby granted, free of charge, to any person obtaining a copy
// of this software and associated documentation files (the "Software"), to deal
// in the Software without restriction, including without limitation the rights
// to use, copy, modify, merge, publish, distribute, sublicense, and/or sell
// copies of the Software, and to permit persons to whom the Software is
// furnished to do so, subject to the following conditions:
//
// The above copyright notice and this permission notice shall be included in all
// copies or substantial portions of the Software.
//
// THE SOFTWARE IS PROVIDED "AS IS", WITHOUT WARRANTY OF ANY KIND, EXPRESS OR
// IMPLIED, INCLUDING BUT NOT LIMITED TO THE WARRANTIES OF MERCHANTABILITY,
// FITNESS FOR A PARTICULAR PURPOSE AND NONINFRINGEMENT. IN NO EVENT SHALL THE
// AUTHORS OR COPYRIGHT HOLDERS BE LIABLE FOR ANY CLAIM, DAMAGES OR OTHER
// LIABILITY, WHETHER IN AN ACTION OF CONTRACT, TORT OR OTHERWISE, ARISING FROM,
// OUT OF OR IN CONNECTION WITH THE SOFTWARE OR THE USE OR OTHER DEALINGS IN THE
// SOFTWARE.

#ifndef ROBIN_HOOD_H_INCLUDED
#define ROBIN_HOOD_H_INCLUDED

// see https://semver.org/
#define ROBIN_HOOD_VERSION_MAJOR 3 // for incompatible API changes
#define ROBIN_HOOD_VERSION_MINOR 4 // for adding functionality in a backwards-compatible manner
#define ROBIN_HOOD_VERSION_PATCH 3 // for backwards-compatible bug fixes

#include <algorithm>
#include <cstdlib>
#include <cstring>
#include <functional>
#include <stdexcept>
#include <string>
#include <type_traits>
#include <utility>

// #define ROBIN_HOOD_LOG_ENABLED
#ifdef ROBIN_HOOD_LOG_ENABLED
#include <iostream>
#define ROBIN_HOOD_LOG(x) std::cout << __FUNCTION__ << "@" << __LINE__ << ": " << x << std::endl
#else
#define ROBIN_HOOD_LOG(x)
#endif

// #define ROBIN_HOOD_TRACE_ENABLED
#ifdef ROBIN_HOOD_TRACE_ENABLED
#include <iostream>
#define ROBIN_HOOD_TRACE(x) \
    std::cout << __FUNCTION__ << "@" << __LINE__ << ": " << x << std::endl
#else
#define ROBIN_HOOD_TRACE(x)
#endif

// all non-argument macros should use this facility. See
// https://www.fluentcpp.com/2019/05/28/better-macros-better-flags/
#define ROBIN_HOOD(x) ROBIN_HOOD_PRIVATE_DEFINITION_##x()

// mark unused members with this macro
#define ROBIN_HOOD_UNUSED(identifier)

// bitness
#if SIZE_MAX == UINT32_MAX
#define ROBIN_HOOD_PRIVATE_DEFINITION_BITNESS() 32
#elif SIZE_MAX == UINT64_MAX
#define ROBIN_HOOD_PRIVATE_DEFINITION_BITNESS() 64
#else
#error Unsupported bitness
#endif

// endianess
#ifdef _MSC_VER
#define ROBIN_HOOD_PRIVATE_DEFINITION_LITTLE_ENDIAN() 1
#define ROBIN_HOOD_PRIVATE_DEFINITION_BIG_ENDIAN() 0
#else
#define ROBIN_HOOD_PRIVATE_DEFINITION_LITTLE_ENDIAN() \
    (__BYTE_ORDER__ == __ORDER_LITTLE_ENDIAN__)
#define ROBIN_HOOD_PRIVATE_DEFINITION_BIG_ENDIAN() (__BYTE_ORDER__ == __ORDER_BIG_ENDIAN__)
#endif

// inline
#ifdef _MSC_VER
#define ROBIN_HOOD_PRIVATE_DEFINITION_NOINLINE() __declspec(noinline)
#else
#define ROBIN_HOOD_PRIVATE_DEFINITION_NOINLINE() __attribute__((noinline))
#endif

// exceptions
#if !defined(__cpp_exceptions) && !defined(__EXCEPTIONS) && !defined(_CPPUNWIND)
#define ROBIN_HOOD_PRIVATE_DEFINITION_HAS_EXCEPTIONS() 0
#else
#define ROBIN_HOOD_PRIVATE_DEFINITION_HAS_EXCEPTIONS() 1
#endif

// count leading/trailing bits
#ifdef _MSC_VER
#if ROBIN_HOOD(BITNESS) == 32
#define ROBIN_HOOD_PRIVATE_DEFINITION_BITSCANFORWARD() _BitScanForward
#else
#define ROBIN_HOOD_PRIVATE_DEFINITION_BITSCANFORWARD() _BitScanForward64
#endif
#include <intrin.h>
#pragma intrinsic(ROBIN_HOOD(BITSCANFORWARD))
#define ROBIN_HOOD_COUNT_TRAILING_ZEROES(x)                                       \
    [](size_t mask) noexcept -> int {                                             \
        unsigned long index;                                                      \
        return ROBIN_HOOD(BITSCANFORWARD)(&index, mask) ? static_cast<int>(index) \
                                                        : ROBIN_HOOD(BITNESS);    \
    }(x)
#else
#if ROBIN_HOOD(BITNESS) == 32
#define ROBIN_HOOD_PRIVATE_DEFINITION_CTZ() __builtin_ctzl
#define ROBIN_HOOD_PRIVATE_DEFINITION_CLZ() __builtin_clzl
#else
#define ROBIN_HOOD_PRIVATE_DEFINITION_CTZ() __builtin_ctzll
#define ROBIN_HOOD_PRIVATE_DEFINITION_CLZ() __builtin_clzll
#endif
#define ROBIN_HOOD_COUNT_LEADING_ZEROES(x) ((x) ? ROBIN_HOOD(CLZ)(x) : ROBIN_HOOD(BITNESS))
#define ROBIN_HOOD_COUNT_TRAILING_ZEROES(x) ((x) ? ROBIN_HOOD(CTZ)(x) : ROBIN_HOOD(BITNESS))
#endif

// fallthrough
#ifndef __has_cpp_attribute // For backwards compatibility
#define __has_cpp_attribute(x) 0
#endif
#if __has_cpp_attribute(clang::fallthrough)
#define ROBIN_HOOD_PRIVATE_DEFINITION_FALLTHROUGH() [[clang::fallthrough]]
#elif __has_cpp_attribute(gnu::fallthrough)
#define ROBIN_HOOD_PRIVATE_DEFINITION_FALLTHROUGH() [[gnu::fallthrough]]
#else
#define ROBIN_HOOD_PRIVATE_DEFINITION_FALLTHROUGH()
#endif

// likely/unlikely
#ifdef _MSC_VER
#define ROBIN_HOOD_LIKELY(condition) condition
#define ROBIN_HOOD_UNLIKELY(condition) condition
#else
#define ROBIN_HOOD_LIKELY(condition) __builtin_expect(condition, 1)
#define ROBIN_HOOD_UNLIKELY(condition) __builtin_expect(condition, 0)
#endif

// workaround missing "is_trivially_copyable" in g++ < 5.0
// See https://stackoverflow.com/a/31798726/48181
#if defined(__GNUC__) && __GNUC__ < 5
#define ROBIN_HOOD_IS_TRIVIALLY_COPYABLE(...) __has_trivial_copy(__VA_ARGS__)
#else
#define ROBIN_HOOD_IS_TRIVIALLY_COPYABLE(...) std::is_trivially_copyable<__VA_ARGS__>::value
#endif

// helpers for C++ versions, see https://gcc.gnu.org/onlinedocs/cpp/Standard-Predefined-Macros.html
#define ROBIN_HOOD_PRIVATE_DEFINITION_CXX() __cplusplus
#define ROBIN_HOOD_PRIVATE_DEFINITION_CXX98() 199711L
#define ROBIN_HOOD_PRIVATE_DEFINITION_CXX11() 201103L
#define ROBIN_HOOD_PRIVATE_DEFINITION_CXX14() 201402L
#define ROBIN_HOOD_PRIVATE_DEFINITION_CXX17() 201703L

#if ROBIN_HOOD(CXX) >= ROBIN_HOOD(CXX17)
#define ROBIN_HOOD_PRIVATE_DEFINITION_NODISCARD() [[nodiscard]]
#else
#define ROBIN_HOOD_PRIVATE_DEFINITION_NODISCARD()
#endif

namespace robin_hood
{

#if ROBIN_HOOD(CXX) >= ROBIN_HOOD(CXX14)
#define ROBIN_HOOD_STD std
#else

    // c++11 compatibility layer
    namespace ROBIN_HOOD_STD
    {
        template <class T>
        struct alignment_of
            : std::integral_constant<std::size_t, alignof(typename std::remove_all_extents<T>::type)>
        {
        };

        template <class T, T... Ints>
        class integer_sequence
        {
        public:
            using value_type = T;
            static_assert(std::is_integral<value_type>::value, "not integral type");
            static constexpr std::size_t size() noexcept
            {
                return sizeof...(Ints);
            }
        };
        template <std::size_t... Inds>
        using index_sequence = integer_sequence<std::size_t, Inds...>;

        namespace detail_
        {
            template <class T, T Begin, T End, bool>
            struct IntSeqImpl
            {
                using TValue = T;
                static_assert(std::is_integral<TValue>::value, "not integral type");
                static_assert(Begin >= 0 && Begin < End, "unexpected argument (Begin<0 || Begin<=End)");

                template <class, class>
                struct IntSeqCombiner;

                template <TValue... Inds0, TValue... Inds1>
                struct IntSeqCombiner<integer_sequence<TValue, Inds0...>, integer_sequence<TValue, Inds1...>>
                {
                    using TResult = integer_sequence<TValue, Inds0..., Inds1...>;
                };

                using TResult =
                    typename IntSeqCombiner<typename IntSeqImpl<TValue, Begin, Begin + (End - Begin) / 2,
                                                                (End - Begin) / 2 == 1>::TResult,
                                            typename IntSeqImpl<TValue, Begin + (End - Begin) / 2, End,
                                                                (End - Begin + 1) / 2 == 1>::TResult>::TResult;
            };

            template <class T, T Begin>
            struct IntSeqImpl<T, Begin, Begin, false>
            {
                using TValue = T;
                static_assert(std::is_integral<TValue>::value, "not integral type");
                static_assert(Begin >= 0, "unexpected argument (Begin<0)");
                using TResult = integer_sequence<TValue>;
            };

            template <class T, T Begin, T End>
            struct IntSeqImpl<T, Begin, End, true>
            {
                using TValue = T;
                static_assert(std::is_integral<TValue>::value, "not integral type");
                static_assert(Begin >= 0, "unexpected argument (Begin<0)");
                using TResult = integer_sequence<TValue, Begin>;
            };
        } // namespace detail_

        template <class T, T N>
        using make_integer_sequence = typename detail_::IntSeqImpl<T, 0, N, (N - 0) == 1>::TResult;

        template <std::size_t N>
        using make_index_sequence = make_integer_sequence<std::size_t, N>;

        template <class... T>
        using index_sequence_for = make_index_sequence<sizeof...(T)>;

    } // namespace ROBIN_HOOD_STD

#endif

    namespace detail
    {

// umul
#if defined(__SIZEOF_INT128__)
#define ROBIN_HOOD_PRIVATE_DEFINITION_HAS_UMUL128() 1
#if defined(__GNUC__) || defined(__clang__)
#pragma GCC diagnostic push
#pragma GCC diagnostic ignored "-Wpedantic"
        using uint128_t = unsigned __int128;
#pragma GCC diagnostic pop
#endif
        inline uint64_t umul128(uint64_t a, uint64_t b, uint64_t *high) noexcept
        {
            auto result = static_cast<uint128_t>(a) * static_cast<uint128_t>(b);
            *high = static_cast<uint64_t>(result >> 64U);
            return static_cast<uint64_t>(result);
        }
#elif (defined(_MSC_VER) && ROBIN_HOOD(BITNESS) == 64)
#define ROBIN_HOOD_PRIVATE_DEFINITION_HAS_UMUL128() 1
#include <intrin.h> // for __umulh
#pragma intrinsic(__umulh)
#ifndef _M_ARM64
#pragma intrinsic(_umul128)
#endif
        inline uint64_t umul128(uint64_t a, uint64_t b, uint64_t *high) noexcept
        {
#ifdef _M_ARM64
            *high = __umulh(a, b);
            return ((uint64_t)(a)) * (b);
#else
            return _umul128(a, b, high);
#endif
        }
#else
#define ROBIN_HOOD_PRIVATE_DEFINITION_HAS_UMUL128() 0
#endif

        // This cast gets rid of warnings like "cast from 'uint8_t*' {aka 'unsigned char*'} to
        // 'uint64_t*' {aka 'long unsigned int*'} increases required alignment of target type". Use with
        // care!
        template <typename T>
        inline T reinterpret_cast_no_cast_align_warning(void *ptr) noexcept
        {
            return reinterpret_cast<T>(ptr);
        }

        template <typename T>
        inline T reinterpret_cast_no_cast_align_warning(void const *ptr) noexcept
        {
            return reinterpret_cast<T>(ptr);
        }

        // make sure this is not inlined as it is slow and dramatically enlarges code, thus making other
        // inlinings more difficult. Throws are also generally the slow path.
        template <typename E, typename... Args>
        ROBIN_HOOD(NOINLINE)
#if ROBIN_HOOD(HAS_EXCEPTIONS)
        void doThrow(Args &&...args)
        {
            // NOLINTNEXTLINE(cppcoreguidelines-pro-bounds-array-to-pointer-decay)
            throw E(std::forward<Args>(args)...);
        }
#else
        void doThrow(Args &&...ROBIN_HOOD_UNUSED(args) /*unused*/)
        {
            abort();
        }
#endif

        template <typename E, typename T, typename... Args>
        T *assertNotNull(T *t, Args &&...args)
        {
            if (ROBIN_HOOD_UNLIKELY(nullptr == t))
            {
                doThrow<E>(std::forward<Args>(args)...);
            }
            return t;
        }

        template <typename T>
        inline T unaligned_load(void const *ptr) noexcept
        {
            // using memcpy so we don't get into unaligned load problems.
            // compiler should optimize this very well anyways.
            T t;
            std::memcpy(&t, ptr, sizeof(T));
            return t;
        }

        // Allocates bulks of memory for objects of type T. This deallocates the memory in the destructor,
        // and keeps a linked list of the allocated memory around. Overhead per allocation is the size of a
        // pointer.
        template <typename T, size_t MinNumAllocs = 4, size_t MaxNumAllocs = 256>
        class BulkPoolAllocator
        {
        public:
            BulkPoolAllocator() noexcept = default;

            // does not copy anything, just creates a new allocator.
            BulkPoolAllocator(const BulkPoolAllocator &ROBIN_HOOD_UNUSED(o) /*unused*/) noexcept
                : mHead(nullptr), mListForFree(nullptr) {}

            BulkPoolAllocator(BulkPoolAllocator &&o) noexcept
                : mHead(o.mHead), mListForFree(o.mListForFree)
            {
                o.mListForFree = nullptr;
                o.mHead = nullptr;
            }

            BulkPoolAllocator &operator=(BulkPoolAllocator &&o) noexcept
            {
                reset();
                mHead = o.mHead;
                mListForFree = o.mListForFree;
                o.mListForFree = nullptr;
                o.mHead = nullptr;
                return *this;
            }

            BulkPoolAllocator &
            // NOLINTNEXTLINE(bugprone-unhandled-self-assignment,cert-oop54-cpp)
            operator=(const BulkPoolAllocator & ROBIN_HOOD_UNUSED(o) /*unused*/) noexcept
            {
                // does not do anything
                return *this;
            }

            ~BulkPoolAllocator() noexcept
            {
                reset();
            }

            // Deallocates all allocated memory.
            void reset() noexcept
            {
                while (mListForFree)
                {
                    T *tmp = *mListForFree;
                    free(mListForFree);
                    mListForFree = reinterpret_cast_no_cast_align_warning<T **>(tmp);
                }
                mHead = nullptr;
            }

            // allocates, but does NOT initialize. Use in-place new constructor, e.g.
            //   T* obj = pool.allocate();
            //   ::new (static_cast<void*>(obj)) T();
            T *allocate()
            {
                T *tmp = mHead;
                if (!tmp)
                {
                    tmp = performAllocation();
                }

                mHead = *reinterpret_cast_no_cast_align_warning<T **>(tmp);
                return tmp;
            }

            // does not actually deallocate but puts it in store.
            // make sure you have already called the destructor! e.g. with
            //  obj->~T();
            //  pool.deallocate(obj);
            void deallocate(T *obj) noexcept
            {
                *reinterpret_cast_no_cast_align_warning<T **>(obj) = mHead;
                mHead = obj;
            }

            // Adds an already allocated block of memory to the allocator. This allocator is from now on
            // responsible for freeing the data (with free()). If the provided data is not large enough to
            // make use of, it is immediately freed. Otherwise it is reused and freed in the destructor.
            void addOrFree(void *ptr, const size_t numBytes) noexcept
            {
                // calculate number of available elements in ptr
                if (numBytes < ALIGNMENT + ALIGNED_SIZE)
                {
                    // not enough data for at least one element. Free and return.
                    free(ptr);
                }
                else
                {
                    add(ptr, numBytes);
                }
            }

            void swap(BulkPoolAllocator<T, MinNumAllocs, MaxNumAllocs> &other) noexcept
            {
                using std::swap;
                swap(mHead, other.mHead);
                swap(mListForFree, other.mListForFree);
            }

        private:
            // iterates the list of allocated memory to calculate how many to alloc next.
            // Recalculating this each time saves us a size_t member.
            // This ignores the fact that memory blocks might have been added manually with addOrFree. In
            // practice, this should not matter much.
            ROBIN_HOOD(NODISCARD)
            size_t calcNumElementsToAlloc() const noexcept
            {
                auto tmp = mListForFree;
                size_t numAllocs = MinNumAllocs;

                while (numAllocs * 2 <= MaxNumAllocs && tmp)
                {
                    auto x = reinterpret_cast<T ***>(tmp);
                    tmp = *x;
                    numAllocs *= 2;
                }

                return numAllocs;
            }

            // WARNING: Underflow if numBytes < ALIGNMENT! This is guarded in addOrFree().
            void add(void *ptr, const size_t numBytes) noexcept
            {
                const size_t numElements = (numBytes - ALIGNMENT) / ALIGNED_SIZE;

                auto data = reinterpret_cast<T **>(ptr);

                // link free list
                auto x = reinterpret_cast<T ***>(data);
                *x = mListForFree;
                mListForFree = data;

                // create linked list for newly allocated data
                auto const headT =
                    reinterpret_cast_no_cast_align_warning<T *>(reinterpret_cast<char *>(ptr) + ALIGNMENT);

                auto const head = reinterpret_cast<char *>(headT);

                // Visual Studio compiler automatically unrolls this loop, which is pretty cool
                for (size_t i = 0; i < numElements; ++i)
                {
                    *reinterpret_cast_no_cast_align_warning<char **>(head + i * ALIGNED_SIZE) =
                        head + (i + 1) * ALIGNED_SIZE;
                }

                // last one points to 0
                *reinterpret_cast_no_cast_align_warning<T **>(head + (numElements - 1) * ALIGNED_SIZE) =
                    mHead;
                mHead = headT;
            }

            // Called when no memory is available (mHead == 0).
            // Don't inline this slow path.
            ROBIN_HOOD(NOINLINE)
            T *performAllocation()
            {
                size_t const numElementsToAlloc = calcNumElementsToAlloc();

                // alloc new memory: [prev |T, T, ... T]
                // std::cout << (sizeof(T*) + ALIGNED_SIZE * numElementsToAlloc) << " bytes" << std::endl;
                size_t const bytes = ALIGNMENT + ALIGNED_SIZE * numElementsToAlloc;
                add(assertNotNull<std::bad_alloc>(malloc(bytes)), bytes);
                return mHead;
            }

            // enforce byte alignment of the T's
#if ROBIN_HOOD(CXX) >= ROBIN_HOOD(CXX14)
            static constexpr size_t ALIGNMENT =
                (std::max)(std::alignment_of<T>::value, std::alignment_of<T *>::value);
#else
            static const size_t ALIGNMENT =
                (ROBIN_HOOD_STD::alignment_of<T>::value > ROBIN_HOOD_STD::alignment_of<T *>::value)
                    ? ROBIN_HOOD_STD::alignment_of<T>::value
                    : +ROBIN_HOOD_STD::alignment_of<T *>::value; // the + is for walkarround
#endif

            static constexpr size_t ALIGNED_SIZE = ((sizeof(T) - 1) / ALIGNMENT + 1) * ALIGNMENT;

            static_assert(MinNumAllocs >= 1, "MinNumAllocs");
            static_assert(MaxNumAllocs >= MinNumAllocs, "MaxNumAllocs");
            static_assert(ALIGNED_SIZE >= sizeof(T *), "ALIGNED_SIZE");
            static_assert(0 == (ALIGNED_SIZE % sizeof(T *)), "ALIGNED_SIZE mod");
            static_assert(ALIGNMENT >= sizeof(T *), "ALIGNMENT");

            T *mHead{nullptr};
            T **mListForFree{nullptr};
        };

        template <typename T, size_t MinSize, size_t MaxSize, bool IsFlatMap>
        struct NodeAllocator;

        // dummy allocator that does nothing
        template <typename T, size_t MinSize, size_t MaxSize>
        struct NodeAllocator<T, MinSize, MaxSize, true>
        {

            // we are not using the data, so just free it.
            void addOrFree(void *ptr, size_t ROBIN_HOOD_UNUSED(numBytes) /*unused*/) noexcept
            {
                free(ptr);
            }
        };

        template <typename T, size_t MinSize, size_t MaxSize>
        struct NodeAllocator<T, MinSize, MaxSize, false> : public BulkPoolAllocator<T, MinSize, MaxSize>
        {
        };

        // dummy hash, unsed as mixer when robin_hood::hash is already used
        template <typename T>
        struct identity_hash
        {
            constexpr size_t operator()(T const &obj) const noexcept
            {
                return static_cast<size_t>(obj);
            }
        };

        // c++14 doesn't have is_nothrow_swappable, and clang++ 6.0.1 doesn't like it either, so I'm making
        // my own here.
        namespace swappable
        {
            using std::swap;
            template <typename T>
            struct nothrow
            {
                static const bool value = noexcept(swap(std::declval<T &>(), std::declval<T &>()));
            };

        } // namespace swappable

    } // namespace detail

    struct is_transparent_tag
    {
    };

    // A custom pair implementation is used in the map because std::pair is not is_trivially_copyable,
    // which means it would  not be allowed to be used in std::memcpy. This struct is copyable, which is
    // also tested.
    template <typename T1, typename T2>
    struct pair
    {
        using first_type = T1;
        using second_type = T2;

        template <typename U1 = T1, typename U2 = T2,
                  typename = typename std::enable_if<std::is_default_constructible<U1>::value &&
                                                     std::is_default_constructible<U2>::value>::type>
        constexpr pair() noexcept(noexcept(U1()) && noexcept(U2()))
            : first(), second() {}

        // pair constructors are explicit so we don't accidentally call this ctor when we don't have to.
        explicit constexpr pair(std::pair<T1, T2> const &o) noexcept(
            noexcept(T1(std::declval<T1 const &>())) && noexcept(T2(std::declval<T2 const &>())))
            : first(o.first), second(o.second) {}

        // pair constructors are explicit so we don't accidentally call this ctor when we don't have to.
        explicit constexpr pair(std::pair<T1, T2> &&o) noexcept(
            noexcept(T1(std::move(std::declval<T1 &&>()))) &&
            noexcept(T2(std::move(std::declval<T2 &&>()))))
            : first(std::move(o.first)), second(std::move(o.second)) {}

        constexpr pair(T1 &&a, T2 &&b) noexcept(noexcept(T1(std::move(std::declval<T1 &&>()))) &&
                                                noexcept(T2(std::move(std::declval<T2 &&>()))))
            : first(std::move(a)), second(std::move(b)) {}

        template <typename U1, typename U2>
        constexpr pair(U1 &&a, U2 &&b) noexcept(noexcept(T1(std::forward<U1>(std::declval<U1 &&>()))) &&
                                                noexcept(T2(std::forward<U2>(std::declval<U2 &&>()))))
            : first(std::forward<U1>(a)), second(std::forward<U2>(b)) {}

        template <typename... U1, typename... U2>
        constexpr pair(
            std::piecewise_construct_t /*unused*/, std::tuple<U1...> a,
            std::tuple<U2...> b) noexcept(noexcept(pair(std::declval<std::tuple<U1...> &>(),
                                                        std::declval<std::tuple<U2...> &>(),
                                                        ROBIN_HOOD_STD::index_sequence_for<U1...>(),
                                                        ROBIN_HOOD_STD::index_sequence_for<U2...>())))
            : pair(a, b, ROBIN_HOOD_STD::index_sequence_for<U1...>(),
                   ROBIN_HOOD_STD::index_sequence_for<U2...>()) {}

        // constructor called from the std::piecewise_construct_t ctor
        template <typename... U1, size_t... I1, typename... U2, size_t... I2>
        pair(std::tuple<U1...> &a, std::tuple<U2...> &b,
             ROBIN_HOOD_STD::index_sequence<I1...> /*unused*/,
             ROBIN_HOOD_STD::index_sequence<
                 I2...> /*unused*/) noexcept(noexcept(T1(std::
                                                             forward<U1>(std::get<I1>(
                                                                 std::declval<
                                                                     std::tuple<U1...> &>()))...)) &&
                                             noexcept(T2(std::forward<U2>(
                                                 std::get<I2>(std::declval<std::tuple<U2...> &>()))...)))
            : first(std::forward<U1>(std::get<I1>(a))...), second(std::forward<U2>(std::get<I2>(b))...)
        {
            // make visual studio compiler happy about warning about unused a & b.
            // Visual studio's pair implementation disables warning 4100.
            (void)a;
            (void)b;
        }

        ROBIN_HOOD(NODISCARD)
        first_type &getFirst() noexcept
        {
            return first;
        }
        ROBIN_HOOD(NODISCARD)
        first_type const &getFirst() const noexcept
        {
            return first;
        }
        ROBIN_HOOD(NODISCARD)
        second_type &getSecond() noexcept
        {
            return second;
        }
        ROBIN_HOOD(NODISCARD)
        second_type const &getSecond() const noexcept
        {
            return second;
        }

        void swap(pair<T1, T2> &o) noexcept((detail::swappable::nothrow<T1>::value) &&
                                            (detail::swappable::nothrow<T2>::value))
        {
            using std::swap;
            swap(first, o.first);
            swap(second, o.second);
        }

        T1 first;  // NOLINT(misc-non-private-member-variables-in-classes)
        T2 second; // NOLINT(misc-non-private-member-variables-in-classes)
    };

    template <typename A, typename B>
    void swap(pair<A, B> &a, pair<A, B> &b) noexcept(
        noexcept(std::declval<pair<A, B> &>().swap(std::declval<pair<A, B> &>())))
    {
        a.swap(b);
    }

    // Hash an arbitrary amount of bytes. This is basically Murmur2 hash without caring about big
    // endianness. TODO(martinus) add a fallback for very large strings?
    static size_t hash_bytes(void const *ptr, size_t const len) noexcept
    {
        static constexpr uint64_t m = UINT64_C(0xc6a4a7935bd1e995);
        static constexpr uint64_t seed = UINT64_C(0xe17a1465);
        static constexpr unsigned int r = 47;

        auto const data64 = static_cast<uint64_t const *>(ptr);
        uint64_t h = seed ^ (len * m);

        size_t const n_blocks = len / 8;
        for (size_t i = 0; i < n_blocks; ++i)
        {
            auto k = detail::unaligned_load<uint64_t>(data64 + i);

            k *= m;
            k ^= k >> r;
            k *= m;

            h ^= k;
            h *= m;
        }

        auto const data8 = reinterpret_cast<uint8_t const *>(data64 + n_blocks);
        switch (len & 7U)
        {
        case 7:
            h ^= static_cast<uint64_t>(data8[6]) << 48U;
            ROBIN_HOOD(FALLTHROUGH); // FALLTHROUGH
        case 6:
            h ^= static_cast<uint64_t>(data8[5]) << 40U;
            ROBIN_HOOD(FALLTHROUGH); // FALLTHROUGH
        case 5:
            h ^= static_cast<uint64_t>(data8[4]) << 32U;
            ROBIN_HOOD(FALLTHROUGH); // FALLTHROUGH
        case 4:
            h ^= static_cast<uint64_t>(data8[3]) << 24U;
            ROBIN_HOOD(FALLTHROUGH); // FALLTHROUGH
        case 3:
            h ^= static_cast<uint64_t>(data8[2]) << 16U;
            ROBIN_HOOD(FALLTHROUGH); // FALLTHROUGH
        case 2:
            h ^= static_cast<uint64_t>(data8[1]) << 8U;
            ROBIN_HOOD(FALLTHROUGH); // FALLTHROUGH
        case 1:
            h ^= static_cast<uint64_t>(data8[0]);
            h *= m;
            ROBIN_HOOD(FALLTHROUGH); // FALLTHROUGH
        default:
            break;
        }

        h ^= h >> r;
        h *= m;
        h ^= h >> r;
        return static_cast<size_t>(h);
    }

    inline size_t hash_int(uint64_t obj) noexcept
    {
#if ROBIN_HOOD(HAS_UMUL128)
        // 167079903232 masksum, 120428523 ops best: 0xde5fb9d2630458e9
        static constexpr uint64_t k = UINT64_C(0xde5fb9d2630458e9);
        uint64_t h;
        uint64_t l = detail::umul128(obj, k, &h);
        return h + l;
#elif ROBIN_HOOD(BITNESS) == 32
        uint64_t const r = obj * UINT64_C(0xca4bcaa75ec3f625);
        auto h = static_cast<uint32_t>(r >> 32U);
        auto l = static_cast<uint32_t>(r);
        return h + l;
#else
        // murmurhash 3 finalizer
        uint64_t h = obj;
        h ^= h >> 33;
        h *= 0xff51afd7ed558ccd;
        h ^= h >> 33;
        h *= 0xc4ceb9fe1a85ec53;
        h ^= h >> 33;
        return static_cast<size_t>(h);
#endif
    }

    // A thin wrapper around std::hash, performing an additional simple mixing step of the result.
    template <typename T>
    struct hash : public std::hash<T>
    {
        size_t operator()(T const &obj) const
            noexcept(noexcept(std::declval<std::hash<T>>().operator()(std::declval<T const &>())))
        {
            // call base hash
            auto result = std::hash<T>::operator()(obj);
            // return mixed of that, to be save against identity has
            return hash_int(static_cast<uint64_t>(result));
        }
    };

    template <>
    struct hash<std::string>
    {
        size_t operator()(std::string const &str) const noexcept
        {
            return hash_bytes(str.data(), str.size());
        }
    };

    template <class T>
    struct hash<T *>
    {
        size_t operator()(T *ptr) const noexcept
        {
            return hash_int(reinterpret_cast<size_t>(ptr));
        }
    };

#define ROBIN_HOOD_HASH_INT(T)                           \
    template <>                                          \
    struct hash<T>                                       \
    {                                                    \
        size_t operator()(T obj) const noexcept          \
        {                                                \
            return hash_int(static_cast<uint64_t>(obj)); \
        }                                                \
    }

#if defined(__GNUC__) && !defined(__clang__)
#pragma GCC diagnostic push
#pragma GCC diagnostic ignored "-Wuseless-cast"
#endif
    // see https://en.cppreference.com/w/cpp/utility/hash
    ROBIN_HOOD_HASH_INT(bool);
    ROBIN_HOOD_HASH_INT(char);
    ROBIN_HOOD_HASH_INT(signed char);
    ROBIN_HOOD_HASH_INT(unsigned char);
    ROBIN_HOOD_HASH_INT(char16_t);
    ROBIN_HOOD_HASH_INT(char32_t);
    ROBIN_HOOD_HASH_INT(wchar_t);
    ROBIN_HOOD_HASH_INT(short);
    ROBIN_HOOD_HASH_INT(unsigned short);
    ROBIN_HOOD_HASH_INT(int);
    ROBIN_HOOD_HASH_INT(unsigned int);
    ROBIN_HOOD_HASH_INT(long);
    ROBIN_HOOD_HASH_INT(long long);
    ROBIN_HOOD_HASH_INT(unsigned long);
    ROBIN_HOOD_HASH_INT(unsigned long long);
#if defined(__GNUC__) && !defined(__clang__)
#pragma GCC diagnostic pop
#endif
    namespace detail
    {

        // using wrapper classes for hash and key_equal prevents the diamond problem when the same type is
        // used. see https://stackoverflow.com/a/28771920/48181
        template <typename T>
        struct WrapHash : public T
        {
            WrapHash() = default;
            explicit WrapHash(T const &o) noexcept(noexcept(T(std::declval<T const &>())))
                : T(o) {}
        };

        template <typename T>
        struct WrapKeyEqual : public T
        {
            WrapKeyEqual() = default;
            explicit WrapKeyEqual(T const &o) noexcept(noexcept(T(std::declval<T const &>())))
                : T(o) {}
        };

        // A highly optimized hashmap implementation, using the Robin Hood algorithm.
        //
        // In most cases, this map should be usable as a drop-in replacement for std::unordered_map, but be
        // about 2x faster in most cases and require much less allocations.
        //
        // This implementation uses the following memory layout:
        //
        // [Node, Node, ... Node | info, info, ... infoSentinel ]
        //
        // * Node: either a DataNode that directly has the std::pair<key, val> as member,
        //   or a DataNode with a pointer to std::pair<key,val>. Which DataNode representation to use
        //   depends on how fast the swap() operation is. Heuristically, this is automatically choosen based
        //   on sizeof(). there are always 2^n Nodes.
        //
        // * info: Each Node in the map has a corresponding info byte, so there are 2^n info bytes.
        //   Each byte is initialized to 0, meaning the corresponding Node is empty. Set to 1 means the
        //   corresponding node contains data. Set to 2 means the corresponding Node is filled, but it
        //   actually belongs to the previous position and was pushed out because that place is already
        //   taken.
        //
        // * infoSentinel: Sentinel byte set to 1, so that iterator's ++ can stop at end() without the need
        // for a idx
        //   variable.
        //
        // According to STL, order of templates has effect on throughput. That's why I've moved the boolean
        // to the front.
        // https://www.reddit.com/r/cpp/comments/ahp6iu/compile_time_binary_size_reductions_and_cs_future/eeguck4/
        template <bool IsFlatMap, size_t MaxLoadFactor100, typename Key, typename T, typename Hash,
                  typename KeyEqual>
        class unordered_map
            : public WrapHash<Hash>,
              public WrapKeyEqual<KeyEqual>,
              detail::NodeAllocator<
                  robin_hood::pair<typename std::conditional<IsFlatMap, Key, Key const>::type, T>, 4, 16384,
                  IsFlatMap>
        {
        public:
            using key_type = Key;
            using mapped_type = T;
            using value_type =
                robin_hood::pair<typename std::conditional<IsFlatMap, Key, Key const>::type, T>;
            using size_type = size_t;
            using hasher = Hash;
            using key_equal = KeyEqual;
            using Self =
                unordered_map<IsFlatMap, MaxLoadFactor100, key_type, mapped_type, hasher, key_equal>;
            static constexpr bool is_flat_map = IsFlatMap;

        private:
            static_assert(MaxLoadFactor100 > 10 && MaxLoadFactor100 < 100,
                          "MaxLoadFactor100 needs to be >10 && < 100");

            using WHash = WrapHash<Hash>;
            using WKeyEqual = WrapKeyEqual<KeyEqual>;

            // configuration defaults

            // make sure we have 8 elements, needed to quickly rehash mInfo
            static constexpr size_t InitialNumElements = sizeof(uint64_t);
            static constexpr uint32_t InitialInfoNumBits = 5;
            static constexpr uint8_t InitialInfoInc = 1U << InitialInfoNumBits;
            static constexpr uint8_t InitialInfoHashShift = sizeof(size_t) * 8 - InitialInfoNumBits;
            using DataPool = detail::NodeAllocator<value_type, 4, 16384, IsFlatMap>;

            // type needs to be wider than uint8_t.
            using InfoType = uint32_t;

            // DataNode ////////////////////////////////////////////////////////

            // Primary template for the data node. We have special implementations for small and big
            // objects. For large objects it is assumed that swap() is fairly slow, so we allocate these on
            // the heap so swap merely swaps a pointer.
            template <typename M, bool>
            class DataNode
            {
            };

            // Small: just allocate on the stack.
            template <typename M>
            class DataNode<M, true> final
            {
            public:
                template <typename... Args>
                explicit DataNode(M &ROBIN_HOOD_UNUSED(map) /*unused*/, Args &&...args) noexcept(
                    noexcept(value_type(std::forward<Args>(args)...)))
                    : mData(std::forward<Args>(args)...) {}

                DataNode(M &ROBIN_HOOD_UNUSED(map) /*unused*/, DataNode<M, true> &&n) noexcept(
                    std::is_nothrow_move_constructible<value_type>::value)
                    : mData(std::move(n.mData)) {}

                // doesn't do anything
                void destroy(M &ROBIN_HOOD_UNUSED(map) /*unused*/) noexcept {}
                void destroyDoNotDeallocate() noexcept {}

                value_type const *operator->() const noexcept
                {
                    return &mData;
                }
                value_type *operator->() noexcept
                {
                    return &mData;
                }

                const value_type &operator*() const noexcept
                {
                    return mData;
                }

                value_type &operator*() noexcept
                {
                    return mData;
                }

                ROBIN_HOOD(NODISCARD)
                typename value_type::first_type &getFirst() noexcept
                {
                    return mData.first;
                }

                ROBIN_HOOD(NODISCARD)
                typename value_type::first_type const &getFirst() const noexcept
                {
                    return mData.first;
                }

                ROBIN_HOOD(NODISCARD)
                typename value_type::second_type &getSecond() noexcept
                {
                    return mData.second;
                }

                ROBIN_HOOD(NODISCARD)
                typename value_type::second_type const &getSecond() const noexcept
                {
                    return mData.second;
                }

                void swap(DataNode<M, true> &o) noexcept(
                    noexcept(std::declval<value_type>().swap(std::declval<value_type>())))
                {
                    mData.swap(o.mData);
                }

            private:
                value_type mData;
            };

            // big object: allocate on heap.
            template <typename M>
            class DataNode<M, false>
            {
            public:
                template <typename... Args>
                explicit DataNode(M &map, Args &&...args)
                    : mData(map.allocate())
                {
                    ::new (static_cast<void *>(mData)) value_type(std::forward<Args>(args)...);
                }

                DataNode(M &ROBIN_HOOD_UNUSED(map) /*unused*/, DataNode<M, false> &&n) noexcept
                    : mData(std::move(n.mData)) {}

                void destroy(M &map) noexcept
                {
                    // don't deallocate, just put it into list of datapool.
                    mData->~value_type();
                    map.deallocate(mData);
                }

                void destroyDoNotDeallocate() noexcept
                {
                    mData->~value_type();
                }

                value_type const *operator->() const noexcept
                {
                    return mData;
                }

                value_type *operator->() noexcept
                {
                    return mData;
                }

                const value_type &operator*() const
                {
                    return *mData;
                }

                value_type &operator*()
                {
                    return *mData;
                }

                ROBIN_HOOD(NODISCARD)
                typename value_type::first_type &getFirst()
                {
                    return mData->first;
                }

                ROBIN_HOOD(NODISCARD)
                typename value_type::first_type const &getFirst() const
                {
                    return mData->first;
                }

                ROBIN_HOOD(NODISCARD)
                typename value_type::second_type &getSecond()
                {
                    return mData->second;
                }

                ROBIN_HOOD(NODISCARD)
                typename value_type::second_type const &getSecond() const
                {
                    return mData->second;
                }

                void swap(DataNode<M, false> &o) noexcept
                {
                    using std::swap;
                    swap(mData, o.mData);
                }

            private:
                value_type *mData;
            };

            using Node = DataNode<Self, IsFlatMap>;

            // Cloner //////////////////////////////////////////////////////////

            template <typename M, bool UseMemcpy>
            struct Cloner;

            // fast path: Just copy data, without allocating anything.
            template <typename M>
            struct Cloner<M, true>
            {
                void operator()(M const &source, M &target) const
                {
                    auto src = reinterpret_cast<char const *>(source.mKeyVals);
                    auto tgt = reinterpret_cast<char *>(target.mKeyVals);
                    auto const numElementsWithBuffer = target.calcNumElementsWithBuffer(target.mMask + 1);
                    std::copy(src, src + target.calcNumBytesTotal(numElementsWithBuffer), tgt);
                }
            };

            template <typename M>
            struct Cloner<M, false>
            {
                void operator()(M const &s, M &t) const
                {
                    auto const numElementsWithBuffer = t.calcNumElementsWithBuffer(t.mMask + 1);
                    std::copy(s.mInfo, s.mInfo + t.calcNumBytesInfo(numElementsWithBuffer), t.mInfo);

                    for (size_t i = 0; i < numElementsWithBuffer; ++i)
                    {
                        if (t.mInfo[i])
                        {
                            ::new (static_cast<void *>(t.mKeyVals + i)) Node(t, *s.mKeyVals[i]);
                        }
                    }
                }
            };

            // Destroyer ///////////////////////////////////////////////////////

            template <typename M, bool IsFlatMapAndTrivial>
            struct Destroyer
            {
            };

            template <typename M>
            struct Destroyer<M, true>
            {
                void nodes(M &m) const noexcept
                {
                    m.mNumElements = 0;
                }

                void nodesDoNotDeallocate(M &m) const noexcept
                {
                    m.mNumElements = 0;
                }
            };

            template <typename M>
            struct Destroyer<M, false>
            {
                void nodes(M &m) const noexcept
                {
                    m.mNumElements = 0;
                    // clear also resets mInfo to 0, that's sometimes not necessary.
                    auto const numElementsWithBuffer = m.calcNumElementsWithBuffer(m.mMask + 1);

                    for (size_t idx = 0; idx < numElementsWithBuffer; ++idx)
                    {
                        if (0 != m.mInfo[idx])
                        {
                            Node &n = m.mKeyVals[idx];
                            n.destroy(m);
                            n.~Node();
                        }
                    }
                }

                void nodesDoNotDeallocate(M &m) const noexcept
                {
                    m.mNumElements = 0;
                    // clear also resets mInfo to 0, that's sometimes not necessary.
                    auto const numElementsWithBuffer = m.calcNumElementsWithBuffer(m.mMask + 1);
                    for (size_t idx = 0; idx < numElementsWithBuffer; ++idx)
                    {
                        if (0 != m.mInfo[idx])
                        {
                            Node &n = m.mKeyVals[idx];
                            n.destroyDoNotDeallocate();
                            n.~Node();
                        }
                    }
                }
            };

            // Iter ////////////////////////////////////////////////////////////

            struct fast_forward_tag
            {
            };

            // generic iterator for both const_iterator and iterator.
            template <bool IsConst>
            // NOLINTNEXTLINE(hicpp-special-member-functions,cppcoreguidelines-special-member-functions)
            class Iter
            {
            private:
                using NodePtr = typename std::conditional<IsConst, Node const *, Node *>::type;

            public:
                using difference_type = std::ptrdiff_t;
                using value_type = typename Self::value_type;
                using reference = typename std::conditional<IsConst, value_type const &, value_type &>::type;
                using pointer = typename std::conditional<IsConst, value_type const *, value_type *>::type;
                using iterator_category = std::forward_iterator_tag;

                // default constructed iterator can be compared to itself, but WON'T return true when
                // compared to end().
                Iter() = default;

                // Rule of zero: nothing specified. The conversion constructor is only enabled for iterator
                // to const_iterator, so it doesn't accidentally work as a copy ctor.

                // Conversion constructor from iterator to const_iterator.
                template <bool OtherIsConst,
                          typename = typename std::enable_if<IsConst && !OtherIsConst>::type>
                // NOLINTNEXTLINE(hicpp-explicit-conversions)
                Iter(Iter<OtherIsConst> const &other) noexcept
                    : mKeyVals(other.mKeyVals), mInfo(other.mInfo)
                {
                }

                Iter(NodePtr valPtr, uint8_t const *infoPtr) noexcept
                    : mKeyVals(valPtr), mInfo(infoPtr) {}

                Iter(NodePtr valPtr, uint8_t const *infoPtr,
                     fast_forward_tag ROBIN_HOOD_UNUSED(tag) /*unused*/) noexcept
                    : mKeyVals(valPtr), mInfo(infoPtr)
                {
                    fastForward();
                }

                template <bool OtherIsConst,
                          typename = typename std::enable_if<IsConst && !OtherIsConst>::type>
                Iter &operator=(Iter<OtherIsConst> const &other) noexcept
                {
                    mKeyVals = other.mKeyVals;
                    mInfo = other.mInfo;
                    return *this;
                }

                // prefix increment. Undefined behavior if we are at end()!
                Iter &operator++() noexcept
                {
                    mInfo++;
                    mKeyVals++;
                    fastForward();
                    return *this;
                }

                reference operator*() const
                {
                    return **mKeyVals;
                }

                pointer operator->() const
                {
                    return &**mKeyVals;
                }

                template <bool O>
                bool operator==(Iter<O> const &o) const noexcept
                {
                    return mKeyVals == o.mKeyVals;
                }

                template <bool O>
                bool operator!=(Iter<O> const &o) const noexcept
                {
                    return mKeyVals != o.mKeyVals;
                }

            private:
                // fast forward to the next non-free info byte
                void fastForward() noexcept
                {
                    int inc;
                    do
                    {
                        auto const n = detail::unaligned_load<size_t>(mInfo);
#if ROBIN_HOOD(LITTLE_ENDIAN)
                        inc = ROBIN_HOOD_COUNT_TRAILING_ZEROES(n) / 8;
#else
                        inc = ROBIN_HOOD_COUNT_LEADING_ZEROES(n) / 8;
#endif
                        mInfo += inc;
                        mKeyVals += inc;
                    } while (inc == static_cast<int>(sizeof(size_t)));
                }

                friend class unordered_map<IsFlatMap, MaxLoadFactor100, key_type, mapped_type, hasher,
                                           key_equal>;
                NodePtr mKeyVals{nullptr};
                uint8_t const *mInfo{nullptr};
            };

            ////////////////////////////////////////////////////////////////////

            // highly performance relevant code.
            // Lower bits are used for indexing into the array (2^n size)
            // The upper 1-5 bits need to be a reasonable good hash, to save comparisons.
            template <typename HashKey>
            void keyToIdx(HashKey &&key, size_t *idx, InfoType *info) const
            {
                // for a user-specified hash that is *not* robin_hood::hash, apply robin_hood::hash as an
                // additional mixing step. This serves as a bad hash prevention, if the given data is badly
                // mixed.
                using Mix =
                    typename std::conditional<std::is_same<::robin_hood::hash<key_type>, hasher>::value,
                                              ::robin_hood::detail::identity_hash<size_t>,
                                              ::robin_hood::hash<size_t>>::type;
                *idx = Mix{}(WHash::operator()(key));

                *info = mInfoInc + static_cast<InfoType>(*idx >> mInfoHashShift);
                *idx &= mMask;
            }

            // forwards the index by one, wrapping around at the end
            void next(InfoType *info, size_t *idx) const noexcept
            {
                *idx = *idx + 1;
                *info += mInfoInc;
            }

            void nextWhileLess(InfoType *info, size_t *idx) const noexcept
            {
                // unrolling this by hand did not bring any speedups.
                while (*info < mInfo[*idx])
                {
                    next(info, idx);
                }
            }

            // Shift everything up by one element. Tries to move stuff around.
            // True if some shifting has occured (entry under idx is a constructed object)
            // Fals if no shift has occured (entry under idx is unconstructed memory)
            void
            shiftUp(size_t idx,
                    size_t const insertion_idx) noexcept(std::is_nothrow_move_assignable<Node>::value)
            {
                while (idx != insertion_idx)
                {
                    size_t prev_idx = idx - 1;
                    if (mInfo[idx])
                    {
                        mKeyVals[idx] = std::move(mKeyVals[prev_idx]);
                    }
                    else
                    {
                        ::new (static_cast<void *>(mKeyVals + idx)) Node(std::move(mKeyVals[prev_idx]));
                    }
                    mInfo[idx] = static_cast<uint8_t>(mInfo[prev_idx] + mInfoInc);
                    if (ROBIN_HOOD_UNLIKELY(mInfo[idx] + mInfoInc > 0xFF))
                    {
                        mMaxNumElementsAllowed = 0;
                    }
                    idx = prev_idx;
                }
            }

            void shiftDown(size_t idx) noexcept(std::is_nothrow_move_assignable<Node>::value)
            {
                // until we find one that is either empty or has zero offset.
                // TODO(martinus) we don't need to move everything, just the last one for the same bucket.
                mKeyVals[idx].destroy(*this);

                // until we find one that is either empty or has zero offset.
                size_t nextIdx = idx + 1;
                while (mInfo[nextIdx] >= 2 * mInfoInc)
                {
                    mInfo[idx] = static_cast<uint8_t>(mInfo[nextIdx] - mInfoInc);
                    mKeyVals[idx] = std::move(mKeyVals[nextIdx]);
                    idx = nextIdx;
                    nextIdx = idx + 1;
                }

                mInfo[idx] = 0;
                // don't destroy, we've moved it
                // mKeyVals[idx].destroy(*this);
                mKeyVals[idx].~Node();
            }

            // copy of find(), except that it returns iterator instead of const_iterator.
            template <typename Other>
            ROBIN_HOOD(NODISCARD)
            size_t findIdx(Other const &key) const
            {
                size_t idx;
                InfoType info;
                keyToIdx(key, &idx, &info);

                do
                {
                    // unrolling this twice gives a bit of a speedup. More unrolling did not help.
                    if (info == mInfo[idx] && WKeyEqual::operator()(key, mKeyVals[idx].getFirst()))
                    {
                        return idx;
                    }
                    next(&info, &idx);
                    if (info == mInfo[idx] && WKeyEqual::operator()(key, mKeyVals[idx].getFirst()))
                    {
                        return idx;
                    }
                    next(&info, &idx);
                } while (info <= mInfo[idx]);

                // nothing found!
                return mMask == 0 ? 0
                                  : static_cast<size_t>(std::distance(
                                        mKeyVals, reinterpret_cast_no_cast_align_warning<Node *>(mInfo)));
            }

            void cloneData(const unordered_map &o)
            {
                Cloner<unordered_map, IsFlatMap && ROBIN_HOOD_IS_TRIVIALLY_COPYABLE(Node)>()(o, *this);
            }

            // inserts a keyval that is guaranteed to be new, e.g. when the hashmap is resized.
            // @return index where the element was created
            size_t insert_move(Node &&keyval)
            {
                // we don't retry, fail if overflowing
                // don't need to check max num elements
                if (0 == mMaxNumElementsAllowed && !try_increase_info())
                {
                    throwOverflowError(); // impossible to reach LCOV_EXCL_LINE
                }

                size_t idx;
                InfoType info;
                keyToIdx(keyval.getFirst(), &idx, &info);

                // skip forward. Use <= because we are certain that the element is not there.
                while (info <= mInfo[idx])
                {
                    idx = idx + 1;
                    info += mInfoInc;
                }

                // key not found, so we are now exactly where we want to insert it.
                auto const insertion_idx = idx;
                auto const insertion_info = static_cast<uint8_t>(info);
                if (ROBIN_HOOD_UNLIKELY(insertion_info + mInfoInc > 0xFF))
                {
                    mMaxNumElementsAllowed = 0;
                }

                // find an empty spot
                while (0 != mInfo[idx])
                {
                    next(&info, &idx);
                }

                auto &l = mKeyVals[insertion_idx];
                if (idx == insertion_idx)
                {
                    ::new (static_cast<void *>(&l)) Node(std::move(keyval));
                }
                else
                {
                    shiftUp(idx, insertion_idx);
                    l = std::move(keyval);
                }

                // put at empty spot
                mInfo[insertion_idx] = insertion_info;

                ++mNumElements;
                return insertion_idx;
            }

        public:
            using iterator = Iter<false>;
            using const_iterator = Iter<true>;

            // Creates an empty hash map. Nothing is allocated yet, this happens at the first insert. This
            // tremendously speeds up ctor & dtor of a map that never receives an element. The penalty is
            // payed at the first insert, and not before. Lookup of this empty map works because everybody
            // points to DummyInfoByte::b. parameter bucket_count is dictated by the standard, but we can
            // ignore it.
            explicit unordered_map(size_t ROBIN_HOOD_UNUSED(bucket_count) /*unused*/ = 0,
                                   const Hash &h = Hash{},
                                   const KeyEqual &equal = KeyEqual{}) noexcept(noexcept(Hash(h)) &&
                                                                                noexcept(KeyEqual(equal)))
                : WHash(h), WKeyEqual(equal)
            {
                ROBIN_HOOD_TRACE(this);
            }

            template <typename Iter>
            unordered_map(Iter first, Iter last, size_t ROBIN_HOOD_UNUSED(bucket_count) /*unused*/ = 0,
                          const Hash &h = Hash{}, const KeyEqual &equal = KeyEqual{})
                : WHash(h), WKeyEqual(equal)
            {
                ROBIN_HOOD_TRACE(this);
                insert(first, last);
            }

            unordered_map(std::initializer_list<value_type> initlist,
                          size_t ROBIN_HOOD_UNUSED(bucket_count) /*unused*/ = 0, const Hash &h = Hash{},
                          const KeyEqual &equal = KeyEqual{})
                : WHash(h), WKeyEqual(equal)
            {
                ROBIN_HOOD_TRACE(this);
                insert(initlist.begin(), initlist.end());
            }

            unordered_map(unordered_map &&o) noexcept
                : WHash(std::move(static_cast<WHash &>(o))), WKeyEqual(std::move(static_cast<WKeyEqual &>(o))), DataPool(std::move(static_cast<DataPool &>(o)))
            {
                ROBIN_HOOD_TRACE(this);
                if (o.mMask)
                {
                    mKeyVals = std::move(o.mKeyVals);
                    mInfo = std::move(o.mInfo);
                    mNumElements = std::move(o.mNumElements);
                    mMask = std::move(o.mMask);
                    mMaxNumElementsAllowed = std::move(o.mMaxNumElementsAllowed);
                    mInfoInc = std::move(o.mInfoInc);
                    mInfoHashShift = std::move(o.mInfoHashShift);
                    // set other's mask to 0 so its destructor won't do anything
                    o.init();
                }
            }

            unordered_map &operator=(unordered_map &&o) noexcept
            {
                ROBIN_HOOD_TRACE(this);
                if (&o != this)
                {
                    if (o.mMask)
                    {
                        // only move stuff if the other map actually has some data
                        destroy();
                        mKeyVals = std::move(o.mKeyVals);
                        mInfo = std::move(o.mInfo);
                        mNumElements = std::move(o.mNumElements);
                        mMask = std::move(o.mMask);
                        mMaxNumElementsAllowed = std::move(o.mMaxNumElementsAllowed);
                        mInfoInc = std::move(o.mInfoInc);
                        mInfoHashShift = std::move(o.mInfoHashShift);
                        WHash::operator=(std::move(static_cast<WHash &>(o)));
                        WKeyEqual::operator=(std::move(static_cast<WKeyEqual &>(o)));
                        DataPool::operator=(std::move(static_cast<DataPool &>(o)));

                        o.init();
                    }
                    else
                    {
                        // nothing in the other map => just clear us.
                        clear();
                    }
                }
                return *this;
            }

            unordered_map(const unordered_map &o)
                : WHash(static_cast<const WHash &>(o)), WKeyEqual(static_cast<const WKeyEqual &>(o)), DataPool(static_cast<const DataPool &>(o))
            {
                ROBIN_HOOD_TRACE(this);
                if (!o.empty())
                {
                    // not empty: create an exact copy. it is also possible to just iterate through all
                    // elements and insert them, but copying is probably faster.

                    auto const numElementsWithBuffer = calcNumElementsWithBuffer(o.mMask + 1);
                    mKeyVals = static_cast<Node *>(detail::assertNotNull<std::bad_alloc>(
                        malloc(calcNumBytesTotal(numElementsWithBuffer))));
                    // no need for calloc because clonData does memcpy
                    mInfo = reinterpret_cast<uint8_t *>(mKeyVals + numElementsWithBuffer);
                    mNumElements = o.mNumElements;
                    mMask = o.mMask;
                    mMaxNumElementsAllowed = o.mMaxNumElementsAllowed;
                    mInfoInc = o.mInfoInc;
                    mInfoHashShift = o.mInfoHashShift;
                    cloneData(o);
                }
            }

            // Creates a copy of the given map. Copy constructor of each entry is used.
            unordered_map &operator=(unordered_map const &o)
            {
                ROBIN_HOOD_TRACE(this);
                if (&o == this)
                {
                    // prevent assigning of itself
                    return *this;
                }

                // we keep using the old allocator and not assign the new one, because we want to keep the
                // memory available. when it is the same size.
                if (o.empty())
                {
                    if (0 == mMask)
                    {
                        // nothing to do, we are empty too
                        return *this;
                    }

                    // not empty: destroy what we have there
                    // clear also resets mInfo to 0, that's sometimes not necessary.
                    destroy();
                    init();
                    WHash::operator=(static_cast<const WHash &>(o));
                    WKeyEqual::operator=(static_cast<const WKeyEqual &>(o));
                    DataPool::operator=(static_cast<DataPool const &>(o));

                    return *this;
                }

                // clean up old stuff
                Destroyer<Self, IsFlatMap && std::is_trivially_destructible<Node>::value>{}.nodes(*this);

                if (mMask != o.mMask)
                {
                    // no luck: we don't have the same array size allocated, so we need to realloc.
                    if (0 != mMask)
                    {
                        // only deallocate if we actually have data!
                        free(mKeyVals);
                    }

                    auto const numElementsWithBuffer = calcNumElementsWithBuffer(o.mMask + 1);
                    mKeyVals = static_cast<Node *>(detail::assertNotNull<std::bad_alloc>(
                        malloc(calcNumBytesTotal(numElementsWithBuffer))));

                    // no need for calloc here because cloneData performs a memcpy.
                    mInfo = reinterpret_cast<uint8_t *>(mKeyVals + numElementsWithBuffer);
                    // sentinel is set in cloneData
                }
                WHash::operator=(static_cast<const WHash &>(o));
                WKeyEqual::operator=(static_cast<const WKeyEqual &>(o));
                DataPool::operator=(static_cast<DataPool const &>(o));
                mNumElements = o.mNumElements;
                mMask = o.mMask;
                mMaxNumElementsAllowed = o.mMaxNumElementsAllowed;
                mInfoInc = o.mInfoInc;
                mInfoHashShift = o.mInfoHashShift;
                cloneData(o);

                return *this;
            }

            // Swaps everything between the two maps.
            void swap(unordered_map &o)
            {
                ROBIN_HOOD_TRACE(this);
                using std::swap;
                swap(o, *this);
            }

            // Clears all data, without resizing.
            void clear()
            {
                ROBIN_HOOD_TRACE(this);
                if (empty())
                {
                    // don't do anything! also important because we don't want to write to DummyInfoByte::b,
                    // even though we would just write 0 to it.
                    return;
                }

                Destroyer<Self, IsFlatMap && std::is_trivially_destructible<Node>::value>{}.nodes(*this);

                auto const numElementsWithBuffer = calcNumElementsWithBuffer(mMask + 1);
                // clear everything except the sentinel
                // std::memset(mInfo, 0, sizeof(uint8_t) * (mMask + 1));
                uint8_t const z = 0;
                std::fill(mInfo, mInfo + (sizeof(uint8_t) * numElementsWithBuffer), z);

                mInfoInc = InitialInfoInc;
                mInfoHashShift = InitialInfoHashShift;
            }

            // Destroys the map and all it's contents.
            ~unordered_map()
            {
                ROBIN_HOOD_TRACE(this);
                destroy();
            }

            // Checks if both maps contain the same entries. Order is irrelevant.
            bool operator==(const unordered_map &other) const
            {
                ROBIN_HOOD_TRACE(this);
                if (other.size() != size())
                {
                    return false;
                }
                for (auto const &otherEntry : other)
                {
                    auto const myIt = find(otherEntry.first);
                    if (myIt == end() || !(myIt->second == otherEntry.second))
                    {
                        return false;
                    }
                }

                return true;
            }

            bool operator!=(const unordered_map &other) const
            {
                ROBIN_HOOD_TRACE(this);
                return !operator==(other);
            }

            mapped_type &operator[](const key_type &key)
            {
                ROBIN_HOOD_TRACE(this);
                return doCreateByKey(key);
            }

            mapped_type &operator[](key_type &&key)
            {
                ROBIN_HOOD_TRACE(this);
                return doCreateByKey(std::move(key));
            }

            template <typename Iter>
            void insert(Iter first, Iter last)
            {
                for (; first != last; ++first)
                {
                    // value_type ctor needed because this might be called with std::pair's
                    insert(value_type(*first));
                }
            }

            template <typename... Args>
            std::pair<iterator, bool> emplace(Args &&...args)
            {
                ROBIN_HOOD_TRACE(this);
                Node n{*this, std::forward<Args>(args)...};
                auto r = doInsert(std::move(n));
                if (!r.second)
                {
                    // insertion not possible: destroy node
                    // NOLINTNEXTLINE(bugprone-use-after-move)
                    n.destroy(*this);
                }
                return r;
            }

            std::pair<iterator, bool> insert(const value_type &keyval)
            {
                ROBIN_HOOD_TRACE(this);
                return doInsert(keyval);
            }

            std::pair<iterator, bool> insert(value_type &&keyval)
            {
                return doInsert(std::move(keyval));
            }

            // Returns 1 if key is found, 0 otherwise.
            size_t count(const key_type &key) const
            { // NOLINT(modernize-use-nodiscard)
                ROBIN_HOOD_TRACE(this);
                auto kv = mKeyVals + findIdx(key);
                if (kv != reinterpret_cast_no_cast_align_warning<Node *>(mInfo))
                {
                    return 1;
                }
                return 0;
            }

            // Returns a reference to the value found for key.
            // Throws std::out_of_range if element cannot be found
            mapped_type &at(key_type const &key)
            {
                ROBIN_HOOD_TRACE(this);
                auto kv = mKeyVals + findIdx(key);
                if (kv == reinterpret_cast_no_cast_align_warning<Node *>(mInfo))
                {
                    doThrow<std::out_of_range>("key not found");
                }
                return kv->getSecond();
            }

            // Returns a reference to the value found for key.
            // Throws std::out_of_range if element cannot be found
            mapped_type const &at(key_type const &key) const
            { // NOLINT(modernize-use-nodiscard)
                ROBIN_HOOD_TRACE(this);
                auto kv = mKeyVals + findIdx(key);
                if (kv == reinterpret_cast_no_cast_align_warning<Node *>(mInfo))
                {
                    doThrow<std::out_of_range>("key not found");
                }
                return kv->getSecond();
            }

            const_iterator find(const key_type &key) const
            { // NOLINT(modernize-use-nodiscard)
                ROBIN_HOOD_TRACE(this);
                const size_t idx = findIdx(key);
                return const_iterator{mKeyVals + idx, mInfo + idx};
            }

            template <typename OtherKey>
            const_iterator find(const OtherKey &key, is_transparent_tag /*unused*/) const
            {
                ROBIN_HOOD_TRACE(this);
                const size_t idx = findIdx(key);
                return const_iterator{mKeyVals + idx, mInfo + idx};
            }

            iterator find(const key_type &key)
            {
                ROBIN_HOOD_TRACE(this);
                const size_t idx = findIdx(key);
                return iterator{mKeyVals + idx, mInfo + idx};
            }

            template <typename OtherKey>
            iterator find(const OtherKey &key, is_transparent_tag /*unused*/)
            {
                ROBIN_HOOD_TRACE(this);
                const size_t idx = findIdx(key);
                return iterator{mKeyVals + idx, mInfo + idx};
            }

            iterator begin()
            {
                ROBIN_HOOD_TRACE(this);
                if (empty())
                {
                    return end();
                }
                return iterator(mKeyVals, mInfo, fast_forward_tag{});
            }
            const_iterator begin() const
            { // NOLINT(modernize-use-nodiscard)
                ROBIN_HOOD_TRACE(this);
                return cbegin();
            }
            const_iterator cbegin() const
            { // NOLINT(modernize-use-nodiscard)
                ROBIN_HOOD_TRACE(this);
                if (empty())
                {
                    return cend();
                }
                return const_iterator(mKeyVals, mInfo, fast_forward_tag{});
            }

            iterator end()
            {
                ROBIN_HOOD_TRACE(this);
                // no need to supply valid info pointer: end() must not be dereferenced, and only node
                // pointer is compared.
                return iterator{reinterpret_cast_no_cast_align_warning<Node *>(mInfo), nullptr};
            }
            const_iterator end() const
            { // NOLINT(modernize-use-nodiscard)
                ROBIN_HOOD_TRACE(this);
                return cend();
            }
            const_iterator cend() const
            { // NOLINT(modernize-use-nodiscard)
                ROBIN_HOOD_TRACE(this);
                return const_iterator{reinterpret_cast_no_cast_align_warning<Node *>(mInfo), nullptr};
            }

            iterator erase(const_iterator pos)
            {
                ROBIN_HOOD_TRACE(this);
                // its safe to perform const cast here
                // NOLINTNEXTLINE(cppcoreguidelines-pro-type-const-cast)
                return erase(iterator{const_cast<Node *>(pos.mKeyVals), const_cast<uint8_t *>(pos.mInfo)});
            }

            // Erases element at pos, returns iterator to the next element.
            iterator erase(iterator pos)
            {
                ROBIN_HOOD_TRACE(this);
                // we assume that pos always points to a valid entry, and not end().
                auto const idx = static_cast<size_t>(pos.mKeyVals - mKeyVals);

                shiftDown(idx);
                --mNumElements;

                if (*pos.mInfo)
                {
                    // we've backward shifted, return this again
                    return pos;
                }

                // no backward shift, return next element
                return ++pos;
            }

            size_t erase(const key_type &key)
            {
                ROBIN_HOOD_TRACE(this);
                size_t idx;
                InfoType info;
                keyToIdx(key, &idx, &info);

                // check while info matches with the source idx
                do
                {
                    if (info == mInfo[idx] && WKeyEqual::operator()(key, mKeyVals[idx].getFirst()))
                    {
                        shiftDown(idx);
                        --mNumElements;
                        return 1;
                    }
                    next(&info, &idx);
                } while (info <= mInfo[idx]);

                // nothing found to delete
                return 0;
            }

            // reserves space for the specified number of elements. Makes sure the old data fits.
            // exactly the same as reserve(c).
            void rehash(size_t c)
            {
                reserve(c);
            }

            // reserves space for the specified number of elements. Makes sure the old data fits.
            // Exactly the same as resize(c). Use resize(0) to shrink to fit.
            void reserve(size_t c)
            {
                ROBIN_HOOD_TRACE(this);
                auto const minElementsAllowed = (std::max)(c, mNumElements);
                auto newSize = InitialNumElements;
                while (calcMaxNumElementsAllowed(newSize) < minElementsAllowed && newSize != 0)
                {
                    newSize *= 2;
                }
                if (ROBIN_HOOD_UNLIKELY(newSize == 0))
                {
                    throwOverflowError();
                }

                rehashPowerOfTwo(newSize);
            }

            size_type size() const noexcept
            { // NOLINT(modernize-use-nodiscard)
                ROBIN_HOOD_TRACE(this);
                return mNumElements;
            }

            size_type max_size() const noexcept
            { // NOLINT(modernize-use-nodiscard)
                ROBIN_HOOD_TRACE(this);
                return static_cast<size_type>(-1);
            }

            ROBIN_HOOD(NODISCARD)
            bool empty() const noexcept
            {
                ROBIN_HOOD_TRACE(this);
                return 0 == mNumElements;
            }

            float max_load_factor() const noexcept
            { // NOLINT(modernize-use-nodiscard)
                ROBIN_HOOD_TRACE(this);
                return MaxLoadFactor100 / 100.0F;
            }

            // Average number of elements per bucket. Since we allow only 1 per bucket
            float load_factor() const noexcept
            { // NOLINT(modernize-use-nodiscard)
                ROBIN_HOOD_TRACE(this);
                return static_cast<float>(size()) / static_cast<float>(mMask + 1);
            }

            ROBIN_HOOD(NODISCARD)
            size_t mask() const noexcept
            {
                ROBIN_HOOD_TRACE(this);
                return mMask;
            }

            ROBIN_HOOD(NODISCARD)
            size_t calcMaxNumElementsAllowed(size_t maxElements) const noexcept
            {
                if (ROBIN_HOOD_LIKELY(maxElements <= (std::numeric_limits<size_t>::max)() / 100))
                {
                    return maxElements * MaxLoadFactor100 / 100;
                }

                // we might be a bit inprecise, but since maxElements is quite large that doesn't matter
                return (maxElements / 100) * MaxLoadFactor100;
            }

            ROBIN_HOOD(NODISCARD)
            size_t calcNumBytesInfo(size_t numElements) const noexcept
            {
                return numElements + sizeof(uint64_t);
            }

            ROBIN_HOOD(NODISCARD)
            size_t calcNumElementsWithBuffer(size_t numElements) const noexcept
            {
                auto maxNumElementsAllowed = calcMaxNumElementsAllowed(numElements);
                return numElements + (std::min)(maxNumElementsAllowed, (static_cast<size_t>(0xFF)));
            }

            // calculation only allowed for 2^n values
            ROBIN_HOOD(NODISCARD)
            size_t calcNumBytesTotal(size_t numElements) const
            {
#if ROBIN_HOOD(BITNESS) == 64
                return numElements * sizeof(Node) + calcNumBytesInfo(numElements);
#else
                // make sure we're doing 64bit operations, so we are at least safe against 32bit overflows.
                auto const ne = static_cast<uint64_t>(numElements);
                auto const s = static_cast<uint64_t>(sizeof(Node));
                auto const infos = static_cast<uint64_t>(calcNumBytesInfo(numElements));

                auto const total64 = ne * s + infos;
                auto const total = static_cast<size_t>(total64);

                if (ROBIN_HOOD_UNLIKELY(static_cast<uint64_t>(total) != total64))
                {
                    throwOverflowError();
                }
                return total;
#endif
            }

        private:
            // reserves space for at least the specified number of elements.
            // only works if numBuckets if power of two
            void rehashPowerOfTwo(size_t numBuckets)
            {
                ROBIN_HOOD_TRACE(this);

                Node *const oldKeyVals = mKeyVals;
                uint8_t const *const oldInfo = mInfo;

                const size_t oldMaxElementsWithBuffer = calcNumElementsWithBuffer(mMask + 1);

                // resize operation: move stuff
                init_data(numBuckets);
                if (oldMaxElementsWithBuffer > 1)
                {
                    for (size_t i = 0; i < oldMaxElementsWithBuffer; ++i)
                    {
                        if (oldInfo[i] != 0)
                        {
                            insert_move(std::move(oldKeyVals[i]));
                            // destroy the node but DON'T destroy the data.
                            oldKeyVals[i].~Node();
                        }
                    }

                    // don't destroy old data: put it into the pool instead
                    DataPool::addOrFree(oldKeyVals, calcNumBytesTotal(oldMaxElementsWithBuffer));
                }
            }

            ROBIN_HOOD(NOINLINE)
            void throwOverflowError() const
            {
#if ROBIN_HOOD(HAS_EXCEPTIONS)
                throw std::overflow_error("robin_hood::map overflow");
#else
                abort();
#endif
            }

            void init_data(size_t max_elements)
            {
                mNumElements = 0;
                mMask = max_elements - 1;
                mMaxNumElementsAllowed = calcMaxNumElementsAllowed(max_elements);

                auto const numElementsWithBuffer = calcNumElementsWithBuffer(max_elements);

                // calloc also zeroes everything
                mKeyVals = reinterpret_cast<Node *>(detail::assertNotNull<std::bad_alloc>(
                    calloc(1, calcNumBytesTotal(numElementsWithBuffer))));
                mInfo = reinterpret_cast<uint8_t *>(mKeyVals + numElementsWithBuffer);

                // set sentinel
                mInfo[numElementsWithBuffer] = 1;

                mInfoInc = InitialInfoInc;
                mInfoHashShift = InitialInfoHashShift;
            }

            template <typename Arg>
            mapped_type &doCreateByKey(Arg &&key)
            {
                while (true)
                {
                    size_t idx;
                    InfoType info;
                    keyToIdx(key, &idx, &info);
                    nextWhileLess(&info, &idx);

                    // while we potentially have a match. Can't do a do-while here because when mInfo is 0
                    // we don't want to skip forward
                    while (info == mInfo[idx])
                    {
                        if (WKeyEqual::operator()(key, mKeyVals[idx].getFirst()))
                        {
                            // key already exists, do not insert.
                            return mKeyVals[idx].getSecond();
                        }
                        next(&info, &idx);
                    }

                    // unlikely that this evaluates to true
                    if (ROBIN_HOOD_UNLIKELY(mNumElements >= mMaxNumElementsAllowed))
                    {
                        increase_size();
                        continue;
                    }

                    // key not found, so we are now exactly where we want to insert it.
                    auto const insertion_idx = idx;
                    auto const insertion_info = info;
                    if (ROBIN_HOOD_UNLIKELY(insertion_info + mInfoInc > 0xFF))
                    {
                        mMaxNumElementsAllowed = 0;
                    }

                    // find an empty spot
                    while (0 != mInfo[idx])
                    {
                        next(&info, &idx);
                    }

                    auto &l = mKeyVals[insertion_idx];
                    if (idx == insertion_idx)
                    {
                        // put at empty spot. This forwards all arguments into the node where the object is
                        // constructed exactly where it is needed.
                        ::new (static_cast<void *>(&l))
                            Node(*this, std::piecewise_construct,
                                 std::forward_as_tuple(std::forward<Arg>(key)), std::forward_as_tuple());
                    }
                    else
                    {
                        shiftUp(idx, insertion_idx);
                        l = Node(*this, std::piecewise_construct,
                                 std::forward_as_tuple(std::forward<Arg>(key)), std::forward_as_tuple());
                    }

                    // mKeyVals[idx].getFirst() = std::move(key);
                    mInfo[insertion_idx] = static_cast<uint8_t>(insertion_info);

                    ++mNumElements;
                    return mKeyVals[insertion_idx].getSecond();
                }
            }

            // This is exactly the same code as operator[], except for the return values
            template <typename Arg>
            std::pair<iterator, bool> doInsert(Arg &&keyval)
            {
                while (true)
                {
                    size_t idx;
                    InfoType info;
                    keyToIdx(keyval.getFirst(), &idx, &info);
                    nextWhileLess(&info, &idx);

                    // while we potentially have a match
                    while (info == mInfo[idx])
                    {
                        if (WKeyEqual::operator()(keyval.getFirst(), mKeyVals[idx].getFirst()))
                        {
                            // key already exists, do NOT insert.
                            // see http://en.cppreference.com/w/cpp/container/unordered_map/insert
                            return std::make_pair<iterator, bool>(iterator(mKeyVals + idx, mInfo + idx),
                                                                  false);
                        }
                        next(&info, &idx);
                    }

                    // unlikely that this evaluates to true
                    if (ROBIN_HOOD_UNLIKELY(mNumElements >= mMaxNumElementsAllowed))
                    {
                        increase_size();
                        continue;
                    }

                    // key not found, so we are now exactly where we want to insert it.
                    auto const insertion_idx = idx;
                    auto const insertion_info = info;
                    if (ROBIN_HOOD_UNLIKELY(insertion_info + mInfoInc > 0xFF))
                    {
                        mMaxNumElementsAllowed = 0;
                    }

                    // find an empty spot
                    while (0 != mInfo[idx])
                    {
                        next(&info, &idx);
                    }

                    auto &l = mKeyVals[insertion_idx];
                    if (idx == insertion_idx)
                    {
                        ::new (static_cast<void *>(&l)) Node(*this, std::forward<Arg>(keyval));
                    }
                    else
                    {
                        shiftUp(idx, insertion_idx);
                        l = Node(*this, std::forward<Arg>(keyval));
                    }

                    // put at empty spot
                    mInfo[insertion_idx] = static_cast<uint8_t>(insertion_info);

                    ++mNumElements;
                    return std::make_pair(iterator(mKeyVals + insertion_idx, mInfo + insertion_idx), true);
                }
            }

            bool try_increase_info()
            {
                ROBIN_HOOD_LOG("mInfoInc=" << mInfoInc << ", numElements=" << mNumElements
                                           << ", maxNumElementsAllowed="
                                           << calcMaxNumElementsAllowed(mMask + 1));
                if (mInfoInc <= 2)
                {
                    // need to be > 2 so that shift works (otherwise undefined behavior!)
                    return false;
                }
                // we got space left, try to make info smaller
                mInfoInc = static_cast<uint8_t>(mInfoInc >> 1U);

                // remove one bit of the hash, leaving more space for the distance info.
                // This is extremely fast because we can operate on 8 bytes at once.
                ++mInfoHashShift;
                auto const data = reinterpret_cast_no_cast_align_warning<uint64_t *>(mInfo);
                auto const numElementsWithBuffer = calcNumElementsWithBuffer(mMask + 1);
                auto const numEntries = numElementsWithBuffer / 8;

                for (size_t i = 0; i < numEntries; ++i)
                {
                    data[i] = (data[i] >> 1U) & UINT64_C(0x7f7f7f7f7f7f7f7f);
                }
                mMaxNumElementsAllowed = calcMaxNumElementsAllowed(mMask + 1);
                return true;
            }

            void increase_size()
            {
                // nothing allocated yet? just allocate InitialNumElements
                if (0 == mMask)
                {
                    init_data(InitialNumElements);
                    return;
                }

                auto const maxNumElementsAllowed = calcMaxNumElementsAllowed(mMask + 1);
                if (mNumElements < maxNumElementsAllowed && try_increase_info())
                {
                    return;
                }

                ROBIN_HOOD_LOG("mNumElements=" << mNumElements << ", maxNumElementsAllowed="
                                               << maxNumElementsAllowed << ", load="
                                               << (static_cast<double>(mNumElements) * 100.0 /
                                                   (static_cast<double>(mMask) + 1)));
                // it seems we have a really bad hash function! don't try to resize again
                if (mNumElements * 2 < calcMaxNumElementsAllowed(mMask + 1))
                {
                    throwOverflowError();
                }

                rehashPowerOfTwo((mMask + 1) * 2);
            }

            void destroy()
            {
                if (0 == mMask)
                {
                    // don't deallocate!
                    return;
                }

                Destroyer<Self, IsFlatMap && std::is_trivially_destructible<Node>::value>{}
                    .nodesDoNotDeallocate(*this);

                // This protection against not deleting mMask shouldn't be needed as it's sufficiently
                // protected with the 0==mMask check, but I have this anyways because g++ 7 otherwise
                // reports a compile error: attempt to free a non-heap object ‘fm’
                // [-Werror=free-nonheap-object]
                if (mKeyVals != reinterpret_cast<Node *>(&mMask))
                {
                    free(mKeyVals);
                }
            }

            void init() noexcept
            {
                mKeyVals = reinterpret_cast<Node *>(&mMask);
                mInfo = reinterpret_cast<uint8_t *>(&mMask);
                mNumElements = 0;
                mMask = 0;
                mMaxNumElementsAllowed = 0;
                mInfoInc = InitialInfoInc;
                mInfoHashShift = InitialInfoHashShift;
            }

            // members are sorted so no padding occurs
            Node *mKeyVals = reinterpret_cast<Node *>(&mMask);    // 8 byte  8
            uint8_t *mInfo = reinterpret_cast<uint8_t *>(&mMask); // 8 byte 16
            size_t mNumElements = 0;                              // 8 byte 24
            size_t mMask = 0;                                     // 8 byte 32
            size_t mMaxNumElementsAllowed = 0;                    // 8 byte 40
            InfoType mInfoInc = InitialInfoInc;                   // 4 byte 44
            InfoType mInfoHashShift = InitialInfoHashShift;       // 4 byte 48
                                                                  // 16 byte 56 if NodeAllocator
        };

    } // namespace detail

    template <typename Key, typename T, typename Hash = hash<Key>,
              typename KeyEqual = std::equal_to<Key>, size_t MaxLoadFactor100 = 80>
    using unordered_flat_map = detail::unordered_map<true, MaxLoadFactor100, Key, T, Hash, KeyEqual>;

    template <typename Key, typename T, typename Hash = hash<Key>,
              typename KeyEqual = std::equal_to<Key>, size_t MaxLoadFactor100 = 80>
    using unordered_node_map = detail::unordered_map<false, MaxLoadFactor100, Key, T, Hash, KeyEqual>;

    template <typename Key, typename T, typename Hash = hash<Key>,
              typename KeyEqual = std::equal_to<Key>, size_t MaxLoadFactor100 = 80>
    using unordered_map =
        detail::unordered_map<sizeof(robin_hood::pair<Key, T>) <= sizeof(size_t) * 6 &&
                                  std::is_nothrow_move_constructible<robin_hood::pair<Key, T>>::value &&
                                  std::is_nothrow_move_assignable<robin_hood::pair<Key, T>>::value,
                              MaxLoadFactor100, Key, T, Hash, KeyEqual>;

} // namespace robin_hood

#endif
