# Supplementary material for: Enabling efficient and robust analysis of tandem repeats in genomic data using Wavefront-based String Decomposer
Source: Genome Res. 2026 Jun;36(6):1265–72. doi: 10.1101/gr.281346.125 (PMC13262951; doi:10.1101/gr.281346.125)
Supplement: Supplement 2 [file Supplemental_Code.zip › SupplementalCode/wsd/src/version.h]

#ifndef VERSION_H
#define VERSION_H

#define VERSION_MAJOR 1
#define VERSION_MINOR 0
#define VERSION_PATCH 1

#endif // VERSION_H
